# Supplementary material for: Body mass index, smoking behavior, and depression mediated the effects of schizophrenia on chronic obstructive pulmonary disease: trans-ethnic Mendelian-randomization analysis
Source: Front Psychiatry. 2024 May 22;15:1405107. doi: 10.3389/fpsyt.2024.1405107 (PMC11155452; doi:10.3389/fpsyt.2024.1405107)
Supplement: Supplementary file 1 [file DataSheet_1.xlsx]

## Sheet: Content
Content
Table S1.Identifying confounding SNPs in GBMI-EUR and excluding them using Ldtrait
Table S2.Identifying confounding SNPs in FinnGen-EUR and excluding them using Ldtrait
Table S3.Identifying confounding SNPs in GBMI/Sakaue S-EAS and excluding them using Ldtrait
Table S4.SNP-specific information used by SCZ for COPD analyses (GBMI-EUR)
Table S5.SNP-specific information used by SCZ for COPD analyses (GBMI-EUR)-RadialMR adjustment
Table S6.SNP-specific information used by SCZ for COPD analyses (FinnGen-EUR)
Table S7.SNP-specific information used by SCZ for COPD analyses (FinnGen-EUR)-RadialMR adjustment
Table S8.SNP-specific information used by SCZ for COPD analyses (EAS)
Table S9.SNP-specific information used by COPD for SCZ analyses (EAS+EUR)
Table S10.Genetic Correlation Estimates for SCZ and COPD by LDSC regression analysis
Table S11.Power calculations for bidirectional univariable Mendelian randomization analyses.
Table S12.MRlap estimates for the causal associations between SCZ and COPD(GBMI).
Table S13.Summary of sensitivity results

## Sheet: Table S1
Table S1.Identifying confounding SNPs in GBMI-EUR and excluding them using Ldtrait
Query	GWAS_Trait	PMID	RS_Number	Position_GRCh37	Alleles	R2	D'	Risk_Allele	Effect_Size_95_CI	Beta_or_OR	P_value
SCZ-COPD(EUR-GBMI) SNPs for which no relevant information could be found are not displayed.
Exclude: rs11191580,rs2252074,rs2710323
rs11191580	Body mass index	24861553	rs11191580	chr10:104906211	C=0.087, T=0.913	1	1	0.27	0.0295	0.019-0.04	4e-08
rs11191580	Body mass index	26426971	rs11191580	chr10:104906211	C=0.087, T=0.913	1	1	0.909791	0.0312222		2e-11
rs2252074	Lung Function (FVC)	30595370	rs2252074	chr7:104594253	G=0.415, T=0.585	1	1	NR			4e-09
rs2710323	Body mass index	25673413	rs2710323	chr3:52815905	C=0.505, T=0.495	1	1	0.491	0.013	0.0073-0.0187/2	9e-06
rs2710323	Waist-to-hip ratio adjusted for BMI	26426971	rs2710323	chr3:52815905	C=0.505, T=0.495	1	1	0.508618	0.0227398		7e-12
rs2710323	Waist-to-hip ratio adjusted for BMI x sex x age interaction (4df test)	26426971	rs2710323	chr3:52815905	C=0.505, T=0.495	1	1	0.508618			6e-10
rs2710323	Body mass index	30108127	rs2710323	chr3:52815905	C=0.505, T=0.495	1	1	NR	0.013		2e-07
rs2710323	Waist-to-hip ratio adjusted for BMI (joint analysis for main effect and physical activity interaction)	28448500	rs2710323	chr3:52815905	C=0.505, T=0.495	1	1	0.5112			4e-08
rs2710323	Waist-to-hip ratio adjusted for BMI (joint analysis for main effect and physical activity interaction)	28448500	rs2710323	chr3:52815905	C=0.505, T=0.495	1	1	0.5112			6e-07
rs2710323	Waist-to-hip ratio adjusted for Body mass index	28448500	rs2710323	chr3:52815905	C=0.505, T=0.495	1	1	0.5112	0.0276	0.018-0.038	5e-08
rs2710323	Waist-to-hip ratio adjusted for Body mass index	28448500	rs2710323	chr3:52815905	C=0.505, T=0.495	1	1	0.5112	0.0235	0.016-0.031	4e-09
rs2710323	Waist-to-hip ratio adjusted for BMI in active individuals	28448500	rs2710323	chr3:52815905	C=0.505, T=0.495	1	1	0.5122	0.0284	0.017-0.04	8e-07
rs2710323	Waist-to-hip ratio adjusted for BMI in active individuals	28448500	rs2710323	chr3:52815905	C=0.505, T=0.495	1	1	0.5112	0.0232	0.014-0.032	2e-07
rs2710323	Body mass index (MTAG)	36376304	rs2710323	chr3:52815905	C=0.505, T=0.495	1	1	NR	0.01426	0.011-0.017	7e-19
rs2710323	Body mass index or hip osteoarthritis (pleiotropy)	36889626	rs2710323	chr3:52815905	C=0.505, T=0.495	1	1	NR			3e-27
rs10035564	Schizophrenia or ER positive breast cancer (pleiotropy)	37467357	rs10035564	chr5:45252500	A=0.661, G=0.339	1	1	NR			1e-27
rs10035564	Schizophrenia	35396580	rs10035564	chr5:45252500	A=0.661, G=0.339	1	1	0.601	0.94271	0.93-0.96	1e-14
rs10086619	Schizophrenia	35396580	rs10086619	chr8:111580570	A=0.862, G=0.138	1	1	0.826	0.94158	0.92-0.96	4e-10
rs10861176	Schizophrenia	35396580	rs10861176	chr12:104631552	A=0.748, G=0.252	1	1	0.302	0.95542	0.94-0.97	1e-08
rs10873538	Schizophrenia	31740837	rs10873538	chr14:104255569	G=0.306, T=0.694	1	1	NR	1.07316	1.05-1.09	6e-14
rs10873538	Schizophrenia	35396580	rs10873538	chr14:104255569	G=0.306, T=0.694	1	1	0.682	0.94111	0.93-0.96	5e-15
rs11165867	Schizophrenia	29483656	rs11165867	chr1:97878068	C=0.839, T=0.161	1	1	NR	1.07181	1.05-1.10	4e-08
rs11191580	Hypertension	32709000	rs11191580	chr10:104906211	C=0.087, T=0.913	1	1	0.13	0.86	0.82-0.91	3e-08
rs11191580	Schizophrenia	21926974	rs11191580	chr10:104906211	C=0.087, T=0.913	1	1	0.91	1.2	1.13-1.26	3e-08
rs11191580	Cardiovascular disease	30595370	rs11191580	chr10:104906211	C=0.087, T=0.913	1	1	NR			2e-19
rs11191580	Autism spectrum disorder, attention deficit-hyperactivity disorder, bipolar disorder, major depressive disorder, and schizophrenia (combined)	23453885	rs11191580	chr10:104906211	C=0.087, T=0.913	1	1	0.911			1e-08
rs11191580	Schizophrenia	22688191	rs11191580	chr10:104906211	C=0.087, T=0.913	1	1	NR	1.23		2e-09
rs11191580	Systolic blood pressure (long-term average)	28348047	rs11191580	chr10:104906211	C=0.087, T=0.913	1	1	0.74	0.97	0.73-1.21	4e-15
rs11191580	Mean arterial pressure	30487518	rs11191580	chr10:104906211	C=0.087, T=0.913	1	1	0.7386	0.3933	0.27-0.51	1e-10
rs11191580	Systolic blood pressure	30487518	rs11191580	chr10:104906211	C=0.087, T=0.913	1	1	0.74	0.6749	0.51-0.84	7e-15
rs11191580	Hypertension	30487518	rs11191580	chr10:104906211	C=0.087, T=0.913	1	1	0.7386	0.1102	0.081-0.139	2e-13
rs11191580	Diastolic blood pressure	30487518	rs11191580	chr10:104906211	C=0.087, T=0.913	1	1	0.7386	0.2517	0.14-0.36	5e-06
rs11191580	Pulse pressure	30487518	rs11191580	chr10:104906211	C=0.087, T=0.913	1	1	0.7386	0.4271	0.31-0.54	9e-13
rs11191580	Hypertension	31879980	rs11191580	chr10:104906211	C=0.087, T=0.913	1	1	NR	0.105235		3e-20
rs11191580	Systolic blood pressure	30595370	rs11191580	chr10:104906211	C=0.087, T=0.913	1	1	NR			4e-57
rs11191580	Systolic blood pressure	38459180	rs11191580	chr10:104906211	C=0.087, T=0.913	1	1	NR	0.05	0.042-0.058	7e-33
rs11191580	Systolic blood pressure	38459180	rs11191580	chr10:104906211	C=0.087, T=0.913	1	1	NR	0.04	0.028-0.052	1e-10
rs11191580	Systolic blood pressure	38459180	rs11191580	chr10:104906211	C=0.087, T=0.913	1	1	NR	0.06	0.048-0.072	1e-23
rs11191580	Pulse pressure	38459180	rs11191580	chr10:104906211	C=0.087, T=0.913	1	1	NR	0.03	0.022-0.038	1e-15
rs11191580	Pulse pressure	38459180	rs11191580	chr10:104906211	C=0.087, T=0.913	1	1	NR	0.04	0.028-0.052	2e-09
rs11587347	Schizophrenia	31740837	rs11587347	chr1:239198959	C=0.904, G=0.096	1	1	NR	1.11617	1.08-1.15	3e-10
rs11587347	Schizophrenia	35396580	rs11587347	chr1:239198959	C=0.904, G=0.096	1	1	0.914	0.90159	0.88-0.93	4e-15
rs11693094	Schizophrenia (MTAG)	32606422	rs11693094	chr2:185601420	C=0.578, T=0.422	1	1	NR			6e-11
rs11693094	Schizophrenia (MTAG)	32606422	rs11693094	chr2:185601420	C=0.578, T=0.422	1	1	NR			4e-11
rs11693094	Schizophrenia	30285260	rs11693094	chr2:185601420	C=0.578, T=0.422	1	1	NR	1.07643	1.05-1.1	2e-11
rs11693094	Schizophrenia vs autism spectrum disorder (ordinary least squares (OLS))	33686288	rs11693094	chr2:185601420	C=0.578, T=0.422	1	1	NR	0.0178		3e-09
rs11693094	Schizophrenia	26198764	rs11693094	chr2:185601420	C=0.578, T=0.422	1	1	NR	1.07527		4e-12
rs11693094	Schizophrenia	25056061	rs11693094	chr2:185601420	C=0.578, T=0.422	1	1	0.542	1.07643	1.05-1.1	2e-12
rs11693094	Schizophrenia	31268507	rs11693094	chr2:185601420	C=0.578, T=0.422	1	1	NR			3e-11
rs11693094	Schizophrenia	35396580	rs11693094	chr2:185601420	C=0.578, T=0.422	1	1	0.563	1.05876	1.04-1.07	2e-14
rs11740474	Schizophrenia (MTAG)	32606422	rs11740474	chr5:153680747	A=0.588, T=0.412	1	1	NR			2e-09
rs11740474	Schizophrenia (MTAG)	32606422	rs11740474	chr5:153680747	A=0.588, T=0.412	1	1	NR			2e-09
rs11740474	Cognitive ability, years of educational attainment or schizophrenia (pleiotropy)	31374203	rs11740474	chr5:153680747	A=0.588, T=0.412	1	1	NR	0.0114358	0.0074-0.0155	2e-08
rs11740474	Schizophrenia	30285260	rs11740474	chr5:153680747	A=0.588, T=0.412	1	1	NR	1.0627	1.04-1.08	2e-08
rs11740474	Schizophrenia	30285260	rs11740474	chr5:153680747	A=0.588, T=0.412	1	1	NR	1.06474	1.04-1.09	2e-08
rs11740474	Schizophrenia	29483656	rs11740474	chr5:153680747	A=0.588, T=0.412	1	1	NR			1e-06
rs11740474	Schizophrenia	26198764	rs11740474	chr5:153680747	A=0.588, T=0.412	1	1	NR	1.06383		5e-08
rs11740474	Schizophrenia	28991256	rs11740474	chr5:153680747	A=0.588, T=0.412	1	1	NR	1.0627	1.04-1.08	2e-08
rs11740474	Schizophrenia	25056061	rs11740474	chr5:153680747	A=0.588, T=0.412	1	1	0.379	1.06157	1.04-1.08	3e-08
rs11740474	Autism spectrum disorder or schizophrenia	28540026	rs11740474	chr5:153680747	A=0.588, T=0.412	1	1	NR	1.06383	1.04-1.09	2e-10
rs12293670	Schizophrenia	29483656	rs12293670	chr11:124612932	A=0.649, G=0.351	1	1	NR	1.084	1.06-1.1	2e-15
rs12293670	Schizophrenia (MTAG)	34159505	rs12293670	chr11:124612932	A=0.649, G=0.351	1	1	NR			4e-10
rs12293670	Water consumption (glasses per day) (UKB data field 1528)	32193382	rs12293670	chr11:124612932	A=0.649, G=0.351	1	1	0.665641	0.0129048	0.0085-0.0173	8e-09
rs12652777	Schizophrenia	26198764	rs12652777	chr5:155775075	C=0.539, T=0.461	1	1	NR	1.05		9e-06
rs12652777	Schizophrenia	33169155	rs12652777	chr5:155775075	C=0.539, T=0.461	1	1	NR	1.05	1.03-1.07	3e-08
rs12652777	Schizophrenia	35396580	rs12652777	chr5:155775075	C=0.539, T=0.461	1	1	0.465	1.04383	1.03-1.06	9e-09
rs12877581	Schizophrenia	26198764	rs12877581	chr13:74325499	C=0.307, G=0.693	1	1	NR	1.07		4e-07
rs12877581	Schizophrenia	35396580	rs12877581	chr13:74325499	C=0.307, G=0.693	1	1	0.776	0.95075	0.93-0.97	2e-08
rs13016542	Schizophrenia	35396580	rs13016542	chr2:145183851	C=0.141, T=0.859	1	1	0.89	1.08665	1.06-1.11	1e-12
rs13195636	Inguinal hernia	34382107	rs13195636	chr6:27509493	A=0.929, C=0.071	1	1	0.88	1.12		2e-09
rs13195636	Schizophrenia or breast cancer (pleiotropy)	37467357	rs13195636	chr6:27509493	A=0.929, C=0.071	1	1	NR			4e-43
rs13195636	Schizophrenia or ER positive breast cancer (pleiotropy)	37467357	rs13195636	chr6:27509493	A=0.929, C=0.071	1	1	NR			1e-43
rs13195636	Red meat related metabolomic signature	36974753	rs13195636	chr6:27509493	A=0.929, C=0.071	1	1	NR	0.03882		7e-09
rs13233308	Schizophrenia (MTAG)	32606422	rs13233308	chr7:87244960	C=0.534, T=0.466	1	1	NR			2e-08
rs13233308	Schizophrenia (MTAG)	32606422	rs13233308	chr7:87244960	C=0.534, T=0.466	1	1	NR			2e-09
rs13233308	Neurological blood protein biomarker levels	31320639	rs13233308	chr7:87244960	C=0.534, T=0.466	1	1	0.4815	0.37657	0.27-0.48	6e-13
rs13233308	Schizophrenia	26198764	rs13233308	chr7:87244960	C=0.534, T=0.466	1	1	NR	1.05263		3e-07
rs13233308	Schizophrenia	35396580	rs13233308	chr7:87244960	C=0.534, T=0.466	1	1	0.556	1.04624	1.03-1.06	8e-10
rs132582	Age when finished full-time education (standard GWA)	37106081	rs132582	chr22:39988175	C=0.456, T=0.544	1	1	NR	0.025092	0.016-0.034	2e-08
rs1451488	Cognitive ability, years of educational attainment or schizophrenia (pleiotropy)	31374203	rs1451488	chr2:199990107	A=0.474, G=0.526	1	1	NR	0.0108934	0.007-0.0148	4e-08
rs1451488	Schizophrenia	31740837	rs1451488	chr2:199990107	A=0.474, G=0.526	1	1	NR	1.05601	1.04-1.07	3e-09
rs1451488	Schizophrenia	30285260	rs1451488	chr2:199990107	A=0.474, G=0.526	1	1	NR	1.06045	1.04-1.08	1e-07
rs1451488	Schizophrenia	29483656	rs1451488	chr2:199990107	A=0.474, G=0.526	1	1	NR	1.06952	1.05-1.09	5e-12
rs1451488	Schizophrenia vs ADHD (ordinary least squares (OLS))	33686288	rs1451488	chr2:199990107	A=0.474, G=0.526	1	1	NR	0.023		2e-11
rs1451488	Schizophrenia	26198764	rs1451488	chr2:199990107	A=0.474, G=0.526	1	1	NR	1.06383		6e-08
rs1611236	Lymphocyte count	34469753	rs1611236	chr6:29748690	A=0.282, G=0.718	1	1	0.678			4e-48
rs1611236	Monocyte count	34469753	rs1611236	chr6:29748690	A=0.282, G=0.718	1	1	0.678			7e-31
rs1611236	Basophil count	34469753	rs1611236	chr6:29748690	A=0.282, G=0.718	1	1	0.678			1e-16
rs1611236	Eosinophil counts	34469753	rs1611236	chr6:29748690	A=0.282, G=0.718	1	1	0.678			8e-38
rs1611236	Neutrophil count	34469753	rs1611236	chr6:29748690	A=0.282, G=0.718	1	1	0.678			6e-22
rs1611236	Platelet-to-lymphocyte ratio	34469753	rs1611236	chr6:29748690	A=0.282, G=0.718	1	1	0.678			4e-29
rs1615350	Cognitive ability, years of educational attainment or schizophrenia (pleiotropy)	31374203	rs1615350	chr12:123650335	C=0.279, T=0.721	1	1	NR	0.0232728	0.019-0.028	1e-25
rs1615350	Schizophrenia	30285260	rs1615350	chr12:123650335	C=0.279, T=0.721	1	1	NR	1.08885	1.06-1.11	4e-12
rs1615350	Schizophrenia	30285260	rs1615350	chr12:123650335	C=0.279, T=0.721	1	1	NR	1.0929	1.07-1.11	1e-17
rs1615350	Anorexia nervosa, attention-deficit/hyperactivity disorder, autism spectrum disorder, bipolar disorder, major depression, obsessive-compulsive disorder, schizophrenia, or Tourette syndrome (pleiotropy)	31835028	rs1615350	chr12:123650335	C=0.279, T=0.721	1	1	NR			5e-10
rs1615350	Schizophrenia	28991256	rs1615350	chr12:123650335	C=0.279, T=0.721	1	1	NR	1.0917	1.07-1.11	6e-18
rs1615350	Personality traits or cognitive traits (multivariate analysis)	37365406	rs1615350	chr12:123650335	C=0.279, T=0.721	1	1	NR			7e-12
rs16851048	Schizophrenia	31268507	rs16851048	chr1:177276006	C=0.217, T=0.783	1	1	NR			2e-07
rs16851048	Schizophrenia	35396580	rs16851048	chr1:177276006	C=0.217, T=0.783	1	1	0.788	0.93491	0.92-0.95	5e-14
rs17194490	Schizophrenia (MTAG)	32606422	rs17194490	chr3:2547786	G=0.84, T=0.16	1	1	NR			2e-11
rs17194490	Schizophrenia	31740837	rs17194490	chr3:2547786	G=0.84, T=0.16	1	1	NR	1.10385	1.08-1.13	2e-11
rs17194490	Schizophrenia	26198764	rs17194490	chr3:2547786	G=0.84, T=0.16	1	1	NR	1.1		1e-11
rs17194490	Schizophrenia	25056061	rs17194490	chr3:2547786	G=0.84, T=0.16	1	1	0.156	1.101	1.070-1.132	3e-11
rs17194490	Autism spectrum disorder or schizophrenia	28540026	rs17194490	chr3:2547786	G=0.84, T=0.16	1	1	NR	1.09	1.06-1.12	5e-10
rs17194490	Schizophrenia	31268507	rs17194490	chr3:2547786	G=0.84, T=0.16	1	1	NR			5e-11
rs17194490	Schizophrenia	35396580	rs17194490	chr3:2547786	G=0.84, T=0.16	1	1	0.858	0.92635	0.9-0.95	8e-12
rs2053079	Schizophrenia	31268507	rs2053079	chr19:30987423	A=0.741, G=0.259	1	1	NR			2e-09
rs2053079	Schizophrenia	30285260	rs2053079	chr19:30987423	A=0.741, G=0.259	1	1	NR	1.07446	1.05-1.1	2e-08
rs2053079	Schizophrenia	30285260	rs2053079	chr19:30987423	A=0.741, G=0.259	1	1	NR	1.0661	1.04-1.09	5e-09
rs2053079	Schizophrenia	29483656	rs2053079	chr19:30987423	A=0.741, G=0.259	1	1	NR	1.07296	1.05-1.09	2e-10
rs2053079	Schizophrenia vs Tourette's syndrome and other tic disorders (ordinary least squares (OLS))	33686288	rs2053079	chr19:30987423	A=0.741, G=0.259	1	1	NR	0.0207		2e-08
rs2053079	Schizophrenia vs autism spectrum disorder (ordinary least squares (OLS))	33686288	rs2053079	chr19:30987423	A=0.741, G=0.259	1	1	NR	0.0177		4e-09
rs2053079	Schizophrenia vs ADHD (ordinary least squares (OLS))	33686288	rs2053079	chr19:30987423	A=0.741, G=0.259	1	1	NR	0.019		3e-08
rs2053079	Schizophrenia	26198764	rs2053079	chr19:30987423	A=0.741, G=0.259	1	1	NR	1.07527		2e-09
rs2053079	Schizophrenia	28991256	rs2053079	chr19:30987423	A=0.741, G=0.259	1	1	NR	1.0661	1.04-1.09	5e-09
rs2053079	Schizophrenia	25056061	rs2053079	chr19:30987423	A=0.741, G=0.259	1	1	0.231	1.07411	1.05-1.1	4e-09
rs2053079	Schizophrenia	35396580	rs2053079	chr19:30987423	A=0.741, G=0.259	1	1	0.784	0.95533	0.94-0.97	2e-07
rs2078266	Schizophrenia	35396580	rs2078266	chr9:138378856	A=0.158, G=0.842	1	1	0.149	1.05813	1.04-1.08	2e-07
rs215412	Cognitive ability, years of educational attainment or schizophrenia (pleiotropy)	31374203	rs215412	chr4:23423586	A=0.304, G=0.696	1	1	NR	0.011997	0.0078-0.0162	3e-08
rs215412	Schizophrenia	31740837	rs215412	chr4:23423586	A=0.304, G=0.696	1	1	NR	1.06258	1.04-1.08	6e-09
rs215412	Schizophrenia (MTAG)	33479212	rs215412	chr4:23423586	A=0.304, G=0.696	1	1	0.3042	0.0640761	0.041-0.087	3e-08
rs217336	Brain morphology (MOSTest)	35164939	rs217336	chr6:84341803	A=0.444, C=0.556	1	1	NR			3e-06
rs2332700	Schizophrenia (MTAG)	32606422	rs2332700	chr14:72417326	C=0.247, G=0.753	1	1	NR			4e-08
rs2332700	Schizophrenia	30285260	rs2332700	chr14:72417326	C=0.247, G=0.753	1	1	NR	1.07991	1.06-1.1	7e-10
rs2332700	Anorexia nervosa, attention-deficit/hyperactivity disorder, autism spectrum disorder, bipolar disorder, major depression, obsessive-compulsive disorder, schizophrenia, or Tourette syndrome (pleiotropy)	31835028	rs2332700	chr14:72417326	C=0.247, G=0.753	1	1	NR			5e-10
rs2332700	Schizophrenia	29483656	rs2332700	chr14:72417326	C=0.247, G=0.753	1	1	NR	1.073	1.05-1.09	2e-10
rs2332700	Schizophrenia	26198764	rs2332700	chr14:72417326	C=0.247, G=0.753	1	1	NR	1.08		1e-09
rs2332700	Schizophrenia	25056061	rs2332700	chr14:72417326	C=0.247, G=0.753	1	1	0.249	1.073	1.048-1.098	5e-09
rs2332700	Autism spectrum disorder or schizophrenia	28540026	rs2332700	chr14:72417326	C=0.247, G=0.753	1	1	NR	1.07	1.05-1.09	2e-09
rs2332700	Schizophrenia	31268507	rs2332700	chr14:72417326	C=0.247, G=0.753	1	1	NR			1e-09
rs2333321	Schizophrenia	31740837	rs2333321	chr4:176859992	A=0.204, G=0.796	1	1	NR	1.07412	1.05-1.1	2e-10
rs2381411	Schizophrenia	35396580	rs2381411	chr9:36319928	C=0.399, T=0.601	1	1	0.601	0.95667	0.94-0.97	4e-09
rs2514218	Bipolar disorder (MTAG)	32606422	rs2514218	chr11:113392994	C=0.648, T=0.352	1	1	NR			5e-09
rs2514218	Schizophrenia (MTAG)	32606422	rs2514218	chr11:113392994	C=0.648, T=0.352	1	1	NR			3e-08
rs2514218	Schizophrenia (MTAG)	32606422	rs2514218	chr11:113392994	C=0.648, T=0.352	1	1	NR			7e-11
rs2514218	Cognitive ability, years of educational attainment or schizophrenia (pleiotropy)	31374203	rs2514218	chr11:113392994	C=0.648, T=0.352	1	1	NR	0.0124199	0.0083-0.0165	2e-09
rs2514218	Schizophrenia	31740837	rs2514218	chr11:113392994	C=0.648, T=0.352	1	1	NR	1.07713	1.06-1.1	2e-11
rs2514218	Bipolar disorder or major depressive disorder	31926635	rs2514218	chr11:113392994	C=0.648, T=0.352	1	1	NR	1.03093		3e-10
rs2514218	Neuropsychiatric disorders	33479212	rs2514218	chr11:113392994	C=0.648, T=0.352	1	1	NR	6.072		1e-09
rs2514218	Schizophrenia (MTAG)	33479212	rs2514218	chr11:113392994	C=0.648, T=0.352	1	1	0.3519	0.0789331	0.056-0.102	1e-11
rs2514218	Bipolar disorder (MTAG)	33479212	rs2514218	chr11:113392994	C=0.648, T=0.352	1	1	0.3519	0.0723549	0.05-0.095	2e-10
rs2514218	Schizophrenia	30285260	rs2514218	chr11:113392994	C=0.648, T=0.352	1	1	NR	1.075	1.05-1.1	5e-10
rs2514218	Schizophrenia	30285260	rs2514218	chr11:113392994	C=0.648, T=0.352	1	1	NR	1.07527	1.05-1.1	1e-10
rs2514218	Anorexia nervosa, attention-deficit/hyperactivity disorder, autism spectrum disorder, bipolar disorder, major depression, obsessive-compulsive disorder, schizophrenia, or Tourette syndrome (pleiotropy)	31835028	rs2514218	chr11:113392994	C=0.648, T=0.352	1	1	NR			2e-11
rs2514218	Schizophrenia	29483656	rs2514218	chr11:113392994	C=0.648, T=0.352	1	1	NR	1.09051	1.07-1.11	2e-12
rs2514218	Schizophrenia vs autism spectrum disorder (ordinary least squares (OLS))	33686288	rs2514218	chr11:113392994	C=0.648, T=0.352	1	1	NR	0.0174		7e-09
rs2514218	Schizophrenia	26198764	rs2514218	chr11:113392994	C=0.648, T=0.352	1	1	NR	1.07527		2e-10
rs2514218	Schizophrenia	28991256	rs2514218	chr11:113392994	C=0.648, T=0.352	1	1	NR	1.07759	1.06-1.1	5e-11
rs2514218	Schizophrenia	25056061	rs2514218	chr11:113392994	C=0.648, T=0.352	1	1	0.686	1.07875	1.05-1.1	3e-11
rs2514218	Maximum habitual alcohol consumption	36301540	rs2514218	chr11:113392994	C=0.648, T=0.352	1	1	NR			5e-08
rs2514218	Drinks per week	36477530	rs2514218	chr11:113392994	C=0.648, T=0.352	1	1	0.354	0.00798	0.0061-0.0098	4e-17
rs2514218	Suicidal thoughts and behaviors	36515925	rs2514218	chr11:113392994	C=0.648, T=0.352	1	1	0.3			2e-08
rs2514218	Schizophrenia	31268507	rs2514218	chr11:113392994	C=0.648, T=0.352	1	1	NR			9e-10
rs2514218	Drinks per week	36477530	rs2514218	chr11:113392994	C=0.648, T=0.352	1	1	0.327	0.00731	0.0056-0.009	1e-16
rs2710323	Bipolar disorder (MTAG)	32606422	rs2710323	chr3:52815905	C=0.505, T=0.495	1	1	NR			4e-12
rs2710323	Cognitive ability, years of educational attainment or schizophrenia (pleiotropy)	31374203	rs2710323	chr3:52815905	C=0.505, T=0.495	1	1	NR	0.0121005	0.0082-0.016	9e-10
rs2710323	Glaucoma (primary open-angle)	25173105	rs2710323	chr3:52815905	C=0.505, T=0.495	1	1	0.42	1.14		5e-06
rs2710323	Appendicular lean mass	31761296	rs2710323	chr3:52815905	C=0.505, T=0.495	1	1	0.473076	0.0369706	0.024-0.05	2e-08
rs2710323	Schizophrenia, schizoaffective disorder or bipolar disorder	24166486	rs2710323	chr3:52815905	C=0.505, T=0.495	1	1	0.466			3e-08
rs2710323	Feeling nervous	29500382	rs2710323	chr3:52815905	C=0.505, T=0.495	1	1	0.472032	5.95		3e-09
rs2710323	Worry	29942085	rs2710323	chr3:52815905	C=0.505, T=0.495	1	1	NR	0.01585	0.011-0.021	4e-11
rs2710323	Bipolar disorder (MTAG)	34159505	rs2710323	chr3:52815905	C=0.505, T=0.495	1	1	NR			3e-13
rs2710323	Schizophrenia (MTAG)	34159505	rs2710323	chr3:52815905	C=0.505, T=0.495	1	1	NR			7e-13
rs2710323	Pulse pressure	35762941	rs2710323	chr3:52815905	C=0.505, T=0.495	1	1	NR	0.1524	0.1-0.2	8e-10
rs2710323	Schizophrenia	35396580	rs2710323	chr3:52815905	C=0.505, T=0.495	1	1	0.494	1.07058	1.06-1.08	6e-21
rs2999392	Schizophrenia	35396580	rs2999392	chr14:51655145	C=0.316, T=0.684	1	1	0.289	0.96098	0.95-0.98	8e-07
rs35734242	Neutrophil count	32888493	rs35734242	chr4:706700	C=0.441, T=0.559	1	1	0.427831	0.023416	0.019-0.027	5e-31
rs35734242	White blood cell count	32888493	rs35734242	chr4:706700	C=0.441, T=0.559	1	1	0.434888			2e-26
rs35734242	Neutrophil count	32888494	rs35734242	chr4:706700	C=0.441, T=0.559	1	1	0.42793	0.0244479	0.02-0.029	8e-28
rs35734242	White blood cell count	32888494	rs35734242	chr4:706700	C=0.441, T=0.559	1	1	0.427947	0.0214988	0.017-0.026	6e-22
rs35734242	White blood cell count	32888493	rs35734242	chr4:706700	C=0.441, T=0.559	1	1	0.427987	0.02176	0.018-0.026	6e-29
rs35734242	Neutrophil count	32888493	rs35734242	chr4:706700	C=0.441, T=0.559	1	1	0.431375			4e-28
rs35734242	Mitochondrial DNA levels	33385171	rs35734242	chr4:706700	C=0.441, T=0.559	1	1	0.4414	0.0142637	0.0092-0.0194	4e-08
rs35734242	Schizophrenia	35396580	rs35734242	chr4:706700	C=0.441, T=0.559	1	1	0.594	0.95266	0.94-0.97	1e-10
rs3802924	Schizophrenia	31740837	rs3802924	chr11:133827733	A=0.797, C=0.203	1	1	NR	1.09428	1.07-1.12	2e-12
rs3802924	Attention deficit hyperactivity disorder or autism spectrum disorder or intelligence (pleiotropy)	35764056	rs3802924	chr11:133827733	A=0.797, C=0.203	1	1	NR			2e-08
rs3824451	Schizophrenia	30285260	rs3824451	chr9:101071522	C=0.161, T=0.839	1	1	NR	1.07331	1.04-1.1	3e-06
rs3824451	Schizophrenia	30285260	rs3824451	chr9:101071522	C=0.161, T=0.839	1	1	NR	1.0661	1.04-1.09	2e-07
rs3824451	Schizophrenia	28991256	rs3824451	chr9:101071522	C=0.161, T=0.839	1	1	NR	1.06045	1.04-1.08	2e-06
rs4129585	Schizophrenia (MTAG)	32606422	rs4129585	chr8:143312933	A=0.445, C=0.555	1	1	NR			1e-11
rs4129585	Cognitive ability, years of educational attainment or schizophrenia (pleiotropy)	31374203	rs4129585	chr8:143312933	A=0.445, C=0.555	1	1	NR	0.0138441	0.0099-0.0178	4e-12
rs4129585	Schizophrenia (MTAG)	33479212	rs4129585	chr8:143312933	A=0.445, C=0.555	1	1	0.4453	0.0786402	0.057-0.1	6e-13
rs4129585	Neuroticism	30643256	rs4129585	chr8:143312933	A=0.445, C=0.555	1	1	0.560469	0.00843089	0.0055-0.0114	2e-08
rs4129585	Positive affect	30643256	rs4129585	chr8:143312933	A=0.445, C=0.555	1	1	0.560469	0.00643581	0.0042-0.0087	2e-08
rs4129585	Depressive symptoms	30643256	rs4129585	chr8:143312933	A=0.445, C=0.555	1	1	0.560469	0.00533674	0.0035-0.0072	2e-08
rs4129585	Schizophrenia	30285260	rs4129585	chr8:143312933	A=0.445, C=0.555	1	1	NR	1.08225	1.06-1.1	4e-13
rs4129585	Systolic blood pressure	30224653	rs4129585	chr8:143312933	A=0.445, C=0.555	1	1	0.4392	0.1749	0.13-0.22	1e-12
rs4129585	Anxiety/tension (special factor of neuroticism)	30867560	rs4129585	chr8:143312933	A=0.445, C=0.555	1	1	NR	0.008528	0.0055-0.0115	2e-08
rs4129585	Anorexia nervosa, attention-deficit/hyperactivity disorder, autism spectrum disorder, bipolar disorder, major depression, obsessive-compulsive disorder, schizophrenia, or Tourette syndrome (pleiotropy)	31835028	rs4129585	chr8:143312933	A=0.445, C=0.555	1	1	NR			2e-15
rs4129585	Schizophrenia vs ADHD (ordinary least squares (OLS))	33686288	rs4129585	chr8:143312933	A=0.445, C=0.555	1	1	NR	0.0239		4e-12
rs4129585	Schizophrenia	26198764	rs4129585	chr8:143312933	A=0.445, C=0.555	1	1	NR	1.08		8e-14
rs4129585	Schizophrenia	23974872	rs4129585	chr8:143312933	A=0.445, C=0.555	1	1	0.439	1.091	1.06-1.12	2e-10
rs4129585	Schizophrenia	25056061	rs4129585	chr8:143312933	A=0.445, C=0.555	1	1	0.424	1.087	1.065-1.109	2e-15
rs4129585	Autism spectrum disorder or schizophrenia	28540026	rs4129585	chr8:143312933	A=0.445, C=0.555	1	1	NR	1.07	1.05-1.09	2e-12
rs4129585	Feeling nervous	29500382	rs4129585	chr8:143312933	A=0.445, C=0.555	1	1	0.426732	6.41		1e-10
rs4129585	Feeling tense	29500382	rs4129585	chr8:143312933	A=0.445, C=0.555	1	1	0.426732	6.15		8e-10
rs4129585	Schizophrenia	31268507	rs4129585	chr8:143312933	A=0.445, C=0.555	1	1	NR			7e-13
rs4129585	Schizophrenia (MTAG)	34159505	rs4129585	chr8:143312933	A=0.445, C=0.555	1	1	NR			7e-13
rs4129585	F-coffee/alcohol liking (derived food-liking factor)	35585065	rs4129585	chr8:143312933	A=0.445, C=0.555	1	1	0.5634	0.075028	0.048-0.102	4e-08
rs4129585	Gastroesophageal reflux disease or schizophrenia (pleiotropy)	36753304	rs4129585	chr8:143312933	A=0.445, C=0.555	1	1	NR			5e-09
rs4129585	Post-traumatic stress disorder symptom severity (total)	33510476	rs4129585	chr8:143312933	A=0.445, C=0.555	1	1	NR	0.2788		2e-09
rs4129585	Post-traumatic stress disorder symptom severity (avoidance)	33510476	rs4129585	chr8:143312933	A=0.445, C=0.555	1	1	NR	0.125	0.085-0.165	1e-09
rs4129585	Post-traumatic stress disorder symptom severity (hyperarousal)	33510476	rs4129585	chr8:143312933	A=0.445, C=0.555	1	1	NR	0.0835	0.054-0.113	2e-08
rs4129585	Systolic blood pressure	35762941	rs4129585	chr8:143312933	A=0.445, C=0.555	1	1	NR	0.2143	0.14-0.29	3e-09
rs4129585	Schizophrenia	35396580	rs4129585	chr8:143312933	A=0.445, C=0.555	1	1	0.373	1.07101	1.06-1.09	9e-20
rs4766428	Schizophrenia (MTAG)	32606422	rs4766428	chr12:110723245	C=0.547, T=0.453	1	1	NR			5e-09
rs4766428	Cognitive ability, years of educational attainment or schizophrenia (pleiotropy)	31374203	rs4766428	chr12:110723245	C=0.547, T=0.453	1	1	NR	0.0114494	0.0075-0.0154	2e-08
rs4766428	Schizophrenia	31740837	rs4766428	chr12:110723245	C=0.547, T=0.453	1	1	NR	1.05855	1.04-1.08	2e-08
rs4766428	Schizophrenia	30285260	rs4766428	chr12:110723245	C=0.547, T=0.453	1	1	NR	1.07	1.05-1.09	3e-10
rs4766428	Schizophrenia	30285260	rs4766428	chr12:110723245	C=0.547, T=0.453	1	1	NR	1.0719	1.05-1.09	6e-10
rs4766428	Anorexia nervosa, attention-deficit/hyperactivity disorder, autism spectrum disorder, bipolar disorder, major depression, obsessive-compulsive disorder, schizophrenia, or Tourette syndrome (pleiotropy)	31835028	rs4766428	chr12:110723245	C=0.547, T=0.453	1	1	NR			5e-08
rs4766428	Schizophrenia	29483656	rs4766428	chr12:110723245	C=0.547, T=0.453	1	1	NR	1.07875	1.06-1.10	3e-14
rs4766428	Schizophrenia vs autism spectrum disorder (ordinary least squares (OLS))	33686288	rs4766428	chr12:110723245	C=0.547, T=0.453	1	1	NR	0.0177		4e-09
rs4766428	Schizophrenia vs anorexia nervosa (ordinary least squares (OLS))	33686288	rs4766428	chr12:110723245	C=0.547, T=0.453	1	1	NR	0.0185		2e-08
rs4766428	Schizophrenia	26198764	rs4766428	chr12:110723245	C=0.547, T=0.453	1	1	NR	1.07		2e-10
rs4766428	Schizophrenia	28991256	rs4766428	chr12:110723245	C=0.547, T=0.453	1	1	NR	1.065	1.04-1.09	3e-09
rs4766428	Schizophrenia	25056061	rs4766428	chr12:110723245	C=0.547, T=0.453	1	1	0.474	1.068	1.045-1.091	1e-09
rs4766428	Gastroesophageal reflux disease or schizophrenia (pleiotropy)	36753304	rs4766428	chr12:110723245	C=0.547, T=0.453	1	1	NR			4e-09
rs4766428	Schizophrenia	35396580	rs4766428	chr12:110723245	C=0.547, T=0.453	1	1	0.516	0.93604	0.92-0.95	2e-16
rs498591	Schizophrenia	35396580	rs498591	chr9:14509105	A=0.861, T=0.139	1	1	0.856	0.94158	0.92-0.96	5e-09
rs505061	Schizophrenia	33169155	rs505061	chr9:22767164	A=0.471, C=0.529	1	1	NR	1.05	1.03-1.07	2e-09
rs505061	Schizophrenia	33169155	rs505061	chr9:22767164	A=0.471, C=0.529	1	1	NR	1.05	1.03-1.07	5e-09
rs505061	Schizophrenia	35396580	rs505061	chr9:22767164	A=0.471, C=0.529	1	1	0.497	0.95047	0.94-0.96	3e-12
rs56205728	Schizophrenia	26198764	rs56205728	chr15:40567237	A=0.288, G=0.712	1	1	NR	1.07		9e-08
rs56205728	Schizophrenia	25056061	rs56205728	chr15:40567237	A=0.288, G=0.712	1	1	0.274	1.074	1.048-1.099	4e-09
rs56335113	Schizophrenia	35396580	rs56335113	chr1:30427639	A=0.31, G=0.69	1	1	0.368	1.06556	1.05-1.08	1e-15
rs58120505	Bipolar disorder (MTAG)	32606422	rs58120505	chr7:2029867	C=0.42, T=0.58	1	1	NR			7e-09
rs58120505	Cognitive ability, years of educational attainment or schizophrenia (pleiotropy)	31374203	rs58120505	chr7:2029867	C=0.42, T=0.58	1	1	NR	0.0147502	0.011-0.019	7e-13
rs58120505	Schizophrenia	31740837	rs58120505	chr7:2029867	C=0.42, T=0.58	1	1	NR	1.08101	1.06-1.1	1e-18
rs58120505	Schizophrenia (MTAG)	33479212	rs58120505	chr7:2029867	C=0.42, T=0.58	1	1	0.5795	0.0791161	0.057-0.101	1e-12
rs58120505	Schizophrenia vs autism spectrum disorder (ordinary least squares (OLS))	33686288	rs58120505	chr7:2029867	C=0.42, T=0.58	1	1	NR	0.0208		5e-12
rs58120505	Schizophrenia vs anorexia nervosa (ordinary least squares (OLS))	33686288	rs58120505	chr7:2029867	C=0.42, T=0.58	1	1	NR	0.0242		2e-13
rs58120505	Schizophrenia	31268507	rs58120505	chr7:2029867	C=0.42, T=0.58	1	1	NR			8e-14
rs58120505	Bipolar disorder (MTAG)	34159505	rs58120505	chr7:2029867	C=0.42, T=0.58	1	1	NR			5e-11
rs58120505	Schizophrenia (MTAG)	34159505	rs58120505	chr7:2029867	C=0.42, T=0.58	1	1	NR			3e-13
rs58120505	Schizophrenia	35396580	rs58120505	chr7:2029867	C=0.42, T=0.58	1	1	0.557	1.08546	1.07-1.1	9e-29
rs6010045	Schizophrenia	35396580	rs6010045	chr22:51103091	C=0.71, T=0.29	1	1	0.328	0.95562	0.94-0.97	1e-08
rs61857878	Schizophrenia	35396580	rs61857878	chr10:92789488	A=0.76, T=0.24	1	1	0.797	1.0595	1.04-1.08	7e-10
rs61937595	Schizophrenia	31740837	rs61937595	chr12:57682956	C=0.91, T=0.09	1	1	NR	1.15142	1.11-1.19	6e-12
rs61937595	Schizophrenia	29483656	rs61937595	chr12:57682956	C=0.91, T=0.09	1	1	NR	1.133	1.1-1.17	3e-11
rs61937595	Personality traits or cognitive traits (multivariate analysis)	37365406	rs61937595	chr12:57682956	C=0.91, T=0.09	1	1	NR			4e-14
rs61937595	Schizophrenia	35396580	rs61937595	chr12:57682956	C=0.91, T=0.09	1	1	0.926	1.12727	1.1-1.16	4e-15
rs62183855	Schizophrenia	35396580	rs62183855	chr2:172956449	A=0.8, C=0.2	1	1	0.829	1.06216	1.04-1.08	2e-09
rs6538539	Schizophrenia	35396580	rs6538539	chr12:95195293	G=0.46, T=0.54	1	1	0.468	1.04697	1.03-1.06	3e-10
rs6538539	Alzheimer鈥檚 disease polygenic risk score (upper quantile vs lower quantile)	35589863	rs6538539	chr12:95195293	G=0.46, T=0.54	1	1	NR			2e-08
rs6546857	Metabolite levels (X-11787)	23934736	rs6546857	chr2:73837955	A=0.776, G=0.224	1	1	0.477	0.09	0.07-0.10	1e-23
rs6546857	Self-reported math ability (MTAG)	30038396	rs6546857	chr2:73837955	A=0.776, G=0.224	1	1	0.7645	0.0142	0.01-0.018	2e-11
rs6546857	Methionine sulfone levels	33437055	rs6546857	chr2:73837955	A=0.776, G=0.224	1	1	0.7617	0.137		1e-11
rs6546857	Blood pressure (pleiotropy model 1 DBP adjusted for estimated causal effects x SBP)	34989438	rs6546857	chr2:73837955	A=0.776, G=0.224	1	1	NR			3e-10
rs6546857	Schizophrenia	35396580	rs6546857	chr2:73837955	A=0.776, G=0.224	1	1	0.75	0.94942	0.93-0.97	2e-08
rs6943762	Schizophrenia (MTAG)	34159505	rs6943762	chr7:86403263	C=0.129, T=0.871	1	1	NR			3e-08
rs6984242	Schizophrenia	26198764	rs6984242	chr8:60700469	A=0.603, G=0.397	1	1	NR	1.06383		7e-10
rs6984242	Schizophrenia	25056061	rs6984242	chr8:60700469	A=0.603, G=0.397	1	1	0.4	1.0627	1.04-1.08	6e-09
rs6984242	Schizophrenia	31268507	rs6984242	chr8:60700469	A=0.603, G=0.397	1	1	NR			1e-09
rs7113199	Schizophrenia	35396580	rs7113199	chr11:134247187	A=0.264, C=0.736	1	1	0.264	1.05517	1.04-1.07	1e-10
rs7251	Autoimmune thyroid disease	32581359	rs7251	chr19:50162909	C=0.667, G=0.333	1	1	0.67	1.06383		4e-11
rs7251	Schizophrenia	35396580	rs7251	chr19:50162909	C=0.667, G=0.333	1	1	0.628	1.06216	1.05-1.08	2e-14
rs72943392	Schizophrenia	35396580	rs72943392	chr11:81178838	C=0.274, G=0.726	1	1	0.778	0.95294	0.94-0.97	6e-08
rs7515363	Schizophrenia	35396580	rs7515363	chr1:200414959	C=0.384, T=0.616	1	1	0.303	1.04896	1.03-1.06	4e-09
rs7575796	Temporal pole thickness (unadjusted for global measures)	36893272	rs7575796	chr2:97746526	A=0.925, G=0.075	1	1	NR	0.0908	0.063-0.118	8e-11
rs7575796	Ventromedial occipital thickness (unadjusted for global measures)	36893272	rs7575796	chr2:97746526	A=0.925, G=0.075	1	1	NR	0.1082	0.081-0.135	8e-15
rs7575796	Schizophrenia	35396580	rs7575796	chr2:97746526	A=0.925, G=0.075	1	1	0.927	1.09845	1.07-1.13	1e-08
rs778371	Schizophrenia	30285260	rs778371	chr2:233743109	A=0.705, G=0.295	1	1	NR	1.08542	1.06-1.11	8e-12
rs778371	Schizophrenia	30285260	rs778371	chr2:233743109	A=0.705, G=0.295	1	1	NR	1.07527	1.05-1.1	2e-13
rs778371	Schizophrenia vs Tourette's syndrome and other tic disorders (ordinary least squares (OLS))	33686288	rs778371	chr2:233743109	A=0.705, G=0.295	1	1	NR	0.0291		3e-15
rs778371	Schizophrenia	26198764	rs778371	chr2:233743109	A=0.705, G=0.295	1	1	NR	1.08696		2e-12
rs778371	Schizophrenia	28991256	rs778371	chr2:233743109	A=0.705, G=0.295	1	1	NR	1.08342	1.06-1.1	2e-13
rs778371	Schizophrenia	23974872	rs778371	chr2:233743109	A=0.705, G=0.295	1	1	0.281	1.09	1.06-1.12	2e-08
rs778371	Schizophrenia	31268507	rs778371	chr2:233743109	A=0.705, G=0.295	1	1	NR			5e-12
rs778371	Schizophrenia	35396580	rs778371	chr2:233743109	A=0.705, G=0.295	1	1	0.741	0.93146	0.92-0.95	1e-17
rs79210963	Schizophrenia (MTAG)	32606422	rs79210963	chr7:24717969	C=0.108, T=0.892	1	1	NR			2e-09
rs79210963	Schizophrenia	31740837	rs79210963	chr7:24717969	C=0.108, T=0.892	1	1	NR	1.09123	1.06-1.12	6e-09
rs79210963	Schizophrenia (MTAG)	33479212	rs79210963	chr7:24717969	C=0.108, T=0.892	1	1	0.8917	0.101115	0.068-0.135	4e-09
rs79210963	Educational attainment (MTAG)	30038396	rs79210963	chr7:24717969	C=0.108, T=0.892	1	1	0.8846	0.0186	0.015-0.023	1e-19
rs79210963	Schizophrenia (MTAG)	34159505	rs79210963	chr7:24717969	C=0.108, T=0.892	1	1	NR			2e-09
rs79210963	Schizophrenia	35396580	rs79210963	chr7:24717969	C=0.108, T=0.892	1	1	0.902	0.91888	0.89-0.94	5e-12
rs79445414	Dyslexia	36266505	rs79445414	chr8:33863561	C=0.052, T=0.948	1	1	0.96	0.91	0.88-0.941	5e-08
rs79445414	Schizophrenia	35396580	rs79445414	chr8:33863561	C=0.052, T=0.948	1	1	0.963	0.88479	0.84-0.93	1e-08
rs8055219	Schizophrenia (MTAG)	32606422	rs8055219	chr16:13753384	A=0.259, G=0.741	1	1	NR			5e-11
rs8055219	Schizophrenia	30285260	rs8055219	chr16:13753384	A=0.259, G=0.741	1	1	NR	1.07991	1.06-1.1	1e-09
rs9876421	Schizophrenia vs autism spectrum disorder (ordinary least squares (OLS))	33686288	rs9876421	chr3:36848316	C=0.65, T=0.35	1	1	NR	0.0168		2e-08

## Sheet: Table S2
Table S2.Identifying confounding SNPs in FinnGen-EUR and excluding them using Ldtrait
Query	GWAS_Trait	PMID	RS_Number	Position_GRCh37	Alleles	R2	D'	Risk_Allele	Effect_Size_95_CI	Beta_or_OR	P_value
SCZ-COPD(EUR-FinnGen) SNPs for which no relevant information could be found are not displayed.
Exclude: rs11191580,rs11210892,rs12883788,rs13107325,rs1593304,rs2252074,rs2710323,rs3814883
rs10035564	Schizophrenia or ER positive breast cancer (pleiotropy)	37467357	rs10035564	chr5:45252500	A=0.661, G=0.339	1	1	NR			1e-27
rs10035564	Schizophrenia	35396580	rs10035564	chr5:45252500	A=0.661, G=0.339	1	1	0.601	0.94271	0.93-0.96	1e-14
rs10086619	Schizophrenia	35396580	rs10086619	chr8:111580570	A=0.862, G=0.138	1	1	0.826	0.94158	0.92-0.96	4e-10
rs10861176	Schizophrenia	35396580	rs10861176	chr12:104631552	A=0.748, G=0.252	1	1	0.302	0.95542	0.94-0.97	1e-08
rs10876446	Schizophrenia	35396580	rs10876446	chr12:53760710	C=0.318, G=0.682	1	1	0.638	0.95849	0.94-0.97	2e-07
rs11165867	Schizophrenia	29483656	rs11165867	chr1:97878068	C=0.839, T=0.161	1	1	NR	1.07181	1.05-1.10	4e-08
rs11191580	Hypertension	32709000	rs11191580	chr10:104906211	C=0.087, T=0.913	1	1	0.13	0.86	0.82-0.91	3e-08
rs11191580	Schizophrenia	21926974	rs11191580	chr10:104906211	C=0.087, T=0.913	1	1	0.91	1.2	1.13-1.26	3e-08
rs11191580	Body mass index	24861553	rs11191580	chr10:104906211	C=0.087, T=0.913	1	1	0.27	0.0295	0.019-0.04	4e-08
rs11191580	Body mass index	26426971	rs11191580	chr10:104906211	C=0.087, T=0.913	1	1	0.909791	0.0312222		2e-11
rs11191580	Cardiovascular disease	30595370	rs11191580	chr10:104906211	C=0.087, T=0.913	1	1	NR			2e-19
rs11191580	Autism spectrum disorder, attention deficit-hyperactivity disorder, bipolar disorder, major depressive disorder, and schizophrenia (combined)	23453885	rs11191580	chr10:104906211	C=0.087, T=0.913	1	1	0.911			1e-08
rs11191580	Schizophrenia	22688191	rs11191580	chr10:104906211	C=0.087, T=0.913	1	1	NR	1.23		2e-09
rs11191580	Systolic blood pressure (long-term average)	28348047	rs11191580	chr10:104906211	C=0.087, T=0.913	1	1	0.74	0.97	0.73-1.21	4e-15
rs11191580	Mean arterial pressure	30487518	rs11191580	chr10:104906211	C=0.087, T=0.913	1	1	0.7386	0.3933	0.27-0.51	1e-10
rs11191580	Systolic blood pressure	30487518	rs11191580	chr10:104906211	C=0.087, T=0.913	1	1	0.74	0.6749	0.51-0.84	7e-15
rs11191580	Hypertension	30487518	rs11191580	chr10:104906211	C=0.087, T=0.913	1	1	0.7386	0.1102	0.081-0.139	2e-13
rs11191580	Diastolic blood pressure	30487518	rs11191580	chr10:104906211	C=0.087, T=0.913	1	1	0.7386	0.2517	0.14-0.36	5e-06
rs11191580	Pulse pressure	30487518	rs11191580	chr10:104906211	C=0.087, T=0.913	1	1	0.7386	0.4271	0.31-0.54	9e-13
rs11191580	Hypertension	31879980	rs11191580	chr10:104906211	C=0.087, T=0.913	1	1	NR	0.105235		3e-20
rs11191580	Systolic blood pressure	30595370	rs11191580	chr10:104906211	C=0.087, T=0.913	1	1	NR			4e-57
rs11191580	Systolic blood pressure	38459180	rs11191580	chr10:104906211	C=0.087, T=0.913	1	1	NR	0.05	0.042-0.058	7e-33
rs11191580	Systolic blood pressure	38459180	rs11191580	chr10:104906211	C=0.087, T=0.913	1	1	NR	0.04	0.028-0.052	1e-10
rs11191580	Systolic blood pressure	38459180	rs11191580	chr10:104906211	C=0.087, T=0.913	1	1	NR	0.06	0.048-0.072	1e-23
rs11191580	Pulse pressure	38459180	rs11191580	chr10:104906211	C=0.087, T=0.913	1	1	NR	0.03	0.022-0.038	1e-15
rs11191580	Pulse pressure	38459180	rs11191580	chr10:104906211	C=0.087, T=0.913	1	1	NR	0.04	0.028-0.052	2e-09
rs11210892	Schizophrenia (MTAG)	32606422	rs11210892	chr1:44100084	A=0.638, G=0.362	1	1	NR			5e-11
rs11210892	Schizophrenia (MTAG)	32606422	rs11210892	chr1:44100084	A=0.638, G=0.362	1	1	NR			2e-10
rs11210892	Smoking status (ever vs never smokers)	30643258	rs11210892	chr1:44100084	A=0.638, G=0.362	1	1	0.6733	0.0155721	0.011-0.02	4e-13
rs11210892	Schizophrenia	31740837	rs11210892	chr1:44100084	A=0.638, G=0.362	1	1	NR	1.07498	1.06-1.09	1e-15
rs11210892	Schizophrenia (MTAG)	33479212	rs11210892	chr1:44100084	A=0.638, G=0.362	1	1	0.6382	0.0635196	0.041-0.086	3e-08
rs11210892	Schizophrenia	25056061	rs11210892	chr1:44100084	A=0.638, G=0.362	1	1	0.323	1.07066	1.05-1.09	3e-10
rs11210892	Autism spectrum disorder or schizophrenia	28540026	rs11210892	chr1:44100084	A=0.638, G=0.362	1	1	NR	1.06383	1.04-1.09	4e-10
rs11210892	Smoking initiation	36477530	rs11210892	chr1:44100084	A=0.638, G=0.362	1	1	0.676	0.0139	0.012-0.016	3e-51
rs11210892	Schizophrenia	31268507	rs11210892	chr1:44100084	A=0.638, G=0.362	1	1	NR			2e-11
rs11210892	Lifetime Smoking	34855049	rs11210892	chr1:44100084	A=0.638, G=0.362	1	1	NR			5e-11
rs11587347	Schizophrenia	31740837	rs11587347	chr1:239198959	C=0.904, G=0.096	1	1	NR	1.11617	1.08-1.15	3e-10
rs11587347	Schizophrenia	35396580	rs11587347	chr1:239198959	C=0.904, G=0.096	1	1	0.914	0.90159	0.88-0.93	4e-15
rs11664298	Number of sexual partners	30643258	rs11664298	chr18:77578986	A=0.162, G=0.838	1	1	0.2101	0.0165773	0.011-0.022	1e-08
rs11664298	Intelligence (MTAG)	29326435	rs11664298	chr18:77578986	A=0.162, G=0.838	1	1	NR	0.023153	0.016-0.03	4e-10
rs11693094	Schizophrenia (MTAG)	32606422	rs11693094	chr2:185601420	C=0.578, T=0.422	1	1	NR			6e-11
rs11693094	Schizophrenia (MTAG)	32606422	rs11693094	chr2:185601420	C=0.578, T=0.422	1	1	NR			4e-11
rs11693094	Schizophrenia	30285260	rs11693094	chr2:185601420	C=0.578, T=0.422	1	1	NR	1.07643	1.05-1.1	2e-11
rs11693094	Schizophrenia vs autism spectrum disorder (ordinary least squares (OLS))	33686288	rs11693094	chr2:185601420	C=0.578, T=0.422	1	1	NR	0.0178		3e-09
rs11693094	Schizophrenia	26198764	rs11693094	chr2:185601420	C=0.578, T=0.422	1	1	NR	1.07527		4e-12
rs11693094	Schizophrenia	25056061	rs11693094	chr2:185601420	C=0.578, T=0.422	1	1	0.542	1.07643	1.05-1.1	2e-12
rs11693094	Schizophrenia	31268507	rs11693094	chr2:185601420	C=0.578, T=0.422	1	1	NR			3e-11
rs11693094	Schizophrenia	35396580	rs11693094	chr2:185601420	C=0.578, T=0.422	1	1	0.563	1.05876	1.04-1.07	2e-14
rs11740474	Schizophrenia (MTAG)	32606422	rs11740474	chr5:153680747	A=0.588, T=0.412	1	1	NR			2e-09
rs11740474	Schizophrenia (MTAG)	32606422	rs11740474	chr5:153680747	A=0.588, T=0.412	1	1	NR			2e-09
rs11740474	Cognitive ability, years of educational attainment or schizophrenia (pleiotropy)	31374203	rs11740474	chr5:153680747	A=0.588, T=0.412	1	1	NR	0.0114358	0.0074-0.0155	2e-08
rs11740474	Schizophrenia	30285260	rs11740474	chr5:153680747	A=0.588, T=0.412	1	1	NR	1.0627	1.04-1.08	2e-08
rs11740474	Schizophrenia	30285260	rs11740474	chr5:153680747	A=0.588, T=0.412	1	1	NR	1.06474	1.04-1.09	2e-08
rs11740474	Schizophrenia	29483656	rs11740474	chr5:153680747	A=0.588, T=0.412	1	1	NR			1e-06
rs11740474	Schizophrenia	26198764	rs11740474	chr5:153680747	A=0.588, T=0.412	1	1	NR	1.06383		5e-08
rs11740474	Schizophrenia	28991256	rs11740474	chr5:153680747	A=0.588, T=0.412	1	1	NR	1.0627	1.04-1.08	2e-08
rs11740474	Schizophrenia	25056061	rs11740474	chr5:153680747	A=0.588, T=0.412	1	1	0.379	1.06157	1.04-1.08	3e-08
rs11740474	Autism spectrum disorder or schizophrenia	28540026	rs11740474	chr5:153680747	A=0.588, T=0.412	1	1	NR	1.06383	1.04-1.09	2e-10
rs1198588	Schizophrenia (MTAG)	32606422	rs1198588	chr1:98552832	A=0.23, T=0.77	1	1	NR			4e-16
rs1198588	Schizophrenia (MTAG)	32606422	rs1198588	chr1:98552832	A=0.23, T=0.77	1	1	NR			4e-16
rs1198588	Schizophrenia	31740837	rs1198588	chr1:98552832	A=0.23, T=0.77	1	1	NR	1.10926	1.08-1.13	1e-16
rs1198588	Schizophrenia	22688191	rs1198588	chr1:98552832	A=0.23, T=0.77	1	1	NR	1.12		5e-07
rs1198588	Schizophrenia	23974872	rs1198588	chr1:98552832	A=0.23, T=0.77	1	1	0.786	1.1249	1.09-1.16	2e-12
rs12129573	Depression	29700475	rs12129573	chr1:73768366	A=0.397, C=0.603	1	1	0.37	1.04	1.03-1.05	4e-12
rs12129573	Anorexia nervosa, attention-deficit/hyperactivity disorder, autism spectrum disorder, bipolar disorder, major depression, obsessive-compulsive disorder, schizophrenia, or Tourette syndrome (pleiotropy)	31835028	rs12129573	chr1:73768366	A=0.397, C=0.603	1	1	NR			5e-17
rs12129573	Schizophrenia	29483656	rs12129573	chr1:73768366	A=0.397, C=0.603	1	1	NR	1.07991	1.06-1.10	9e-15
rs12129573	Schizophrenia	25056061	rs12129573	chr1:73768366	A=0.397, C=0.603	1	1	0.358	1.078	1.056-1.101	2e-12
rs12129573	Schizophrenia	31268507	rs12129573	chr1:73768366	A=0.397, C=0.603	1	1	NR			7e-10
rs12129573	Major depressive disorder	34634379	rs12129573	chr1:73768366	A=0.397, C=0.603	1	1	NR	1.04896	1.03-1.07	5e-09
rs12129573	Major depressive disorder or stress-related disorder	34634379	rs12129573	chr1:73768366	A=0.397, C=0.603	1	1	NR			2e-08
rs12129573	Type 2 diabetes	35893037	rs12129573	chr1:73768366	A=0.397, C=0.603	1	1	NR			9e-21
rs12138231	Schizophrenia	35396580	rs12138231	chr1:150115398	A=0.814, T=0.186	1	1	0.195	0.93501	0.91-0.96	2e-10
rs12293670	Schizophrenia	29483656	rs12293670	chr11:124612932	A=0.649, G=0.351	1	1	NR	1.084	1.06-1.1	2e-15
rs12293670	Schizophrenia (MTAG)	34159505	rs12293670	chr11:124612932	A=0.649, G=0.351	1	1	NR			4e-10
rs12293670	Water consumption (glasses per day) (UKB data field 1528)	32193382	rs12293670	chr11:124612932	A=0.649, G=0.351	1	1	0.665641	0.0129048	0.0085-0.0173	8e-09
rs12652777	Schizophrenia	26198764	rs12652777	chr5:155775075	C=0.539, T=0.461	1	1	NR	1.05		9e-06
rs12652777	Schizophrenia	33169155	rs12652777	chr5:155775075	C=0.539, T=0.461	1	1	NR	1.05	1.03-1.07	3e-08
rs12652777	Schizophrenia	35396580	rs12652777	chr5:155775075	C=0.539, T=0.461	1	1	0.465	1.04383	1.03-1.06	9e-09
rs12771371	Schizophrenia	35396580	rs12771371	chr10:54063083	A=0.303, G=0.697	1	1	0.74	1.0431	1.03-1.06	3e-07
rs12877581	Schizophrenia	26198764	rs12877581	chr13:74325499	C=0.307, G=0.693	1	1	NR	1.07		4e-07
rs12877581	Schizophrenia	35396580	rs12877581	chr13:74325499	C=0.307, G=0.693	1	1	0.776	0.95075	0.93-0.97	2e-08
rs12883788	Type 2 diabetes	32541925	rs12883788	chr14:33303540	C=0.526, T=0.474	1	1	0.5887	0.0327	0.025-0.041	3e-16
rs12883788	Refractive error	32231278	rs12883788	chr14:33303540	C=0.526, T=0.474	1	1	NR			2e-33
rs12883788	Spherical equivalent	32352494	rs12883788	chr14:33303540	C=0.526, T=0.474	1	1	NR	0.08	0.06-0.1	2e-11
rs12883788	Adult body size	32376654	rs12883788	chr14:33303540	C=0.526, T=0.474	1	1	0.540271	0.0124311	0.0097-0.0151	2e-19
rs12883788	Walking pace	33128006	rs12883788	chr14:33303540	C=0.526, T=0.474	1	1	NR	0.00744368	0.005-0.0099	2e-09
rs12883788	Schizophrenia	26198764	rs12883788	chr14:33303540	C=0.526, T=0.474	1	1	NR	1.06		3e-07
rs12883788	Myopia (age of diagnosis)	29808027	rs12883788	chr14:33303540	C=0.526, T=0.474	1	1	0.4319	0.0491	0.035-0.064	4e-11
rs12883788	Spherical equivalent or myopia (age of diagnosis)	29808027	rs12883788	chr14:33303540	C=0.526, T=0.474	1	1	0.425	6.244		4e-10
rs12883788	Body mass index	31669095	rs12883788	chr14:33303540	C=0.526, T=0.474	1	1	NR			5e-20
rs12883788	Intelligence	36378351	rs12883788	chr14:33303540	C=0.526, T=0.474	1	1	NR			7e-13
rs12883788	Type 2 diabetes	35551307	rs12883788	chr14:33303540	C=0.526, T=0.474	1	1	0.465	0.035	0.023-0.047	5e-08
rs12883788	Type 2 diabetes	35551307	rs12883788	chr14:33303540	C=0.526, T=0.474	1	1	NR	1.04	1.03-1.05	1e-11
rs12883788	Schizophrenia	35396580	rs12883788	chr14:33303540	C=0.526, T=0.474	1	1	0.599	0.9463	0.93-0.96	1e-13
rs13016542	Schizophrenia	35396580	rs13016542	chr2:145183851	C=0.141, T=0.859	1	1	0.89	1.08665	1.06-1.11	1e-12
rs13107325	Schizophrenia (MTAG)	32606422	rs13107325	chr4:103188709	C=0.92, T=0.08	1	1	NR			5e-09
rs13107325	Liver fibrosis and steatohepatitis severity (MRI cT1 measure)	32247823	rs13107325	chr4:103188709	C=0.92, T=0.08	1	1	0.07	0.544	0.5-0.59	1e-133
rs13107325	Schizophrenia (MTAG)	32606422	rs13107325	chr4:103188709	C=0.92, T=0.08	1	1	NR			8e-11
rs13107325	Alcohol use disorder	32451486	rs13107325	chr4:103188709	C=0.92, T=0.08	1	1	0.0792	8.864		8e-19
rs13107325	Cortical surface area (MOSTest)	32665545	rs13107325	chr4:103188709	C=0.92, T=0.08	1	1	NR			5e-20
rs13107325	Type 2 diabetes	32541925	rs13107325	chr4:103188709	C=0.92, T=0.08	1	1	0.9265	0.0473	0.03-0.064	3e-08
rs13107325	Brain morphology (MOSTest)	32665545	rs13107325	chr4:103188709	C=0.92, T=0.08	1	1	NR			3e-124
rs13107325	Brain morphology (min-P)	32665545	rs13107325	chr4:103188709	C=0.92, T=0.08	1	1	NR			2e-23
rs13107325	Platelet distribution width	32888494	rs13107325	chr4:103188709	C=0.92, T=0.08	1	1	0.074663	0.048567	0.04-0.057	1e-29
rs13107325	Subcortical volume (MOSTest)	32665545	rs13107325	chr4:103188709	C=0.92, T=0.08	1	1	NR			5e-73
rs13107325	Cortical thickness (MOSTest)	32665545	rs13107325	chr4:103188709	C=0.92, T=0.08	1	1	NR			8e-38
rs13107325	Subcortical volume (min-P)	32665545	rs13107325	chr4:103188709	C=0.92, T=0.08	1	1	NR			1e-23
rs13107325	Alcohol consumption	31358974	rs13107325	chr4:103188709	C=0.92, T=0.08	1	1	0.07	0.016	0.012-0.02	1e-15
rs13107325	Osteoarthritis	30664745	rs13107325	chr4:103188709	C=0.92, T=0.08	1	1	0.08	1.1	1.07-1.12	8e-19
rs13107325	Body mass index	25673413	rs13107325	chr4:103188709	C=0.92, T=0.08	1	1	0.072	0.047	0.034-0.06/2	1e-12
rs13107325	Body mass index	25673413	rs13107325	chr4:103188709	C=0.92, T=0.08	1	1	0.072	0.048	0.034-0.061/2	2e-12
rs13107325	Low density lipoprotein cholesterol levels	29507422	rs13107325	chr4:103188709	C=0.92, T=0.08	1	1	NR	0.038		8e-06
rs13107325	Body mass index	26426971	rs13107325	chr4:103188709	C=0.92, T=0.08	1	1	0.0725001	0.0491977		4e-16
rs13107325	Diastolic blood pressure	27618452	rs13107325	chr4:103188709	C=0.92, T=0.08	1	1	0.07	0.602	0.45-0.75	2e-14
rs13107325	Systolic blood pressure	27618452	rs13107325	chr4:103188709	C=0.92, T=0.08	1	1	0.07	0.837	0.59-1.09	5e-11
rs13107325	High density lipoprotein cholesterol levels	29507422	rs13107325	chr4:103188709	C=0.92, T=0.08	1	1	0.925	0.067		6e-21
rs13107325	High density lipoprotein cholesterol levels	29507422	rs13107325	chr4:103188709	C=0.92, T=0.08	1	1	NR	0.067		6e-22
rs13107325	Metabolic syndrome	31589552	rs13107325	chr4:103188709	C=0.92, T=0.08	1	1	0.0748556	0.0760904	0.052-0.1	4e-10
rs13107325	Brain region volumes	31676860	rs13107325	chr4:103188709	C=0.92, T=0.08	1	1	NR			2e-18
rs13107325	HDL cholesterol levels	30926973	rs13107325	chr4:103188709	C=0.92, T=0.08	1	1	0.0723	0.0123	0.0072-0.0174	2e-06
rs13107325	Brain region volumes	31676860	rs13107325	chr4:103188709	C=0.92, T=0.08	1	1	NR			7e-14
rs13107325	Parkinson's disease	32201043	rs13107325	chr4:103188709	C=0.92, T=0.08	1	1	NR	0.1495	0.095-0.204	7e-08
rs13107325	Triglyceride levels	32203549	rs13107325	chr4:103188709	C=0.92, T=0.08	1	1	0.925092	0.0295524	0.022-0.037	6e-15
rs13107325	Risk-taking tendency (4-domain principal component model)	30643258	rs13107325	chr4:103188709	C=0.92, T=0.08	1	1	0.0734	0.0359132	0.026-0.046	4e-13
rs13107325	LDL cholesterol levels	32203549	rs13107325	chr4:103188709	C=0.92, T=0.08	1	1	0.925102	0.0245488	0.017-0.032	6e-10
rs13107325	Brain region volumes	31676860	rs13107325	chr4:103188709	C=0.92, T=0.08	1	1	NR			2e-15
rs13107325	HDL cholesterol levels	32203549	rs13107325	chr4:103188709	C=0.92, T=0.08	1	1	0.925055	0.0801624	0.073-0.087	2e-108
rs13107325	Triglyceride levels	32154731	rs13107325	chr4:103188709	C=0.92, T=0.08	1	1	NR	0.031	0.022-0.04	5e-10
rs13107325	Waist-hip ratio	30595370	rs13107325	chr4:103188709	C=0.92, T=0.08	1	1	NR			1e-20
rs13107325	Apolipoprotein A1 levels	32203549	rs13107325	chr4:103188709	C=0.92, T=0.08	1	1	0.925003	0.0715695	0.064-0.079	5e-82
rs13107325	Low density lipoprotein cholesterol levels	32154731	rs13107325	chr4:103188709	C=0.92, T=0.08	1	1	NR	0.0313	0.023-0.04	1e-10
rs13107325	Refractive error	32231278	rs13107325	chr4:103188709	C=0.92, T=0.08	1	1	NR			4e-17
rs13107325	Body mass index	29381148	rs13107325	chr4:103188709	C=0.92, T=0.08	1	1	NR	0.011		8e-06
rs13107325	Nucleus accumbens volume	31636452	rs13107325	chr4:103188709	C=0.92, T=0.08	1	1	0.0638	6.15		8e-10
rs13107325	Spherical equivalent	32352494	rs13107325	chr4:103188709	C=0.92, T=0.08	1	1	NR	0.13	0.091-0.169	3e-10
rs13107325	Youthful appearance (self-reported)	32339537	rs13107325	chr4:103188709	C=0.92, T=0.08	1	1	0.924534	0.943325		1e-12
rs13107325	Red blood cell count	30595370	rs13107325	chr4:103188709	C=0.92, T=0.08	1	1	NR			6e-24
rs13107325	Hemoglobin levels	32327693	rs13107325	chr4:103188709	C=0.92, T=0.08	1	1	NR	0.048		2e-24
rs13107325	Leisure sedentary behaviour (television watching)	32317632	rs13107325	chr4:103188709	C=0.92, T=0.08	1	1	NR	0.0291705	0.021-0.037	2e-12
rs13107325	Schizophrenia	31740837	rs13107325	chr4:103188709	C=0.92, T=0.08	1	1	NR	1.16637	1.12-1.21	4e-13
rs13107325	Eczema	30595370	rs13107325	chr4:103188709	C=0.92, T=0.08	1	1	NR			2e-10
rs13107325	Body fat percentage	30593698	rs13107325	chr4:103188709	C=0.92, T=0.08	1	1	NR	0.30825	0.21-0.4	4e-10
rs13107325	Systolic blood pressure	30578418	rs13107325	chr4:103188709	C=0.92, T=0.08	1	1	0.0752	0.5532	0.43-0.68	1e-17
rs13107325	Alcohol consumption (heavy vs. light/non-drinkers)	31998841	rs13107325	chr4:103188709	C=0.92, T=0.08	1	1	0.928	5.798		7e-09
rs13107325	Waist-to-hip ratio adjusted for BMI	31669095	rs13107325	chr4:103188709	C=0.92, T=0.08	1	1	NR			3e-19
rs13107325	Alcohol use disorder (consumption score)	30336701	rs13107325	chr4:103188709	C=0.92, T=0.08	1	1	NR	0.01	0.0061-0.0139	3e-10
rs13107325	Walking pace	33128006	rs13107325	chr4:103188709	C=0.92, T=0.08	1	1	NR	0.024021	0.019-0.029	6e-24
rs13107325	Adult body size	32376654	rs13107325	chr4:103188709	C=0.92, T=0.08	1	1	0.92511	0.0287138	0.024-0.034	3e-28
rs13107325	High density lipoprotein cholesterol levels	33339817	rs13107325	chr4:103188709	C=0.92, T=0.08	1	1	NR	0.0865	0.059-0.114	4e-10
rs13107325	Sleep duration (short sleep)	30846698	rs13107325	chr4:103188709	C=0.92, T=0.08	1	1	NR	1.078		3e-13
rs13107325	Hand grip strength	29691431	rs13107325	chr4:103188709	C=0.92, T=0.08	1	1	0.075	0.006	0.0048-0.0072	4e-23
rs13107325	Brain imaging measurements	30305740	rs13107325	chr4:103188709	C=0.92, T=0.08	1	1	0.073861	0.37008	0.31-0.43	7e-39
rs13107325	Brain imaging measurements	30305740	rs13107325	chr4:103188709	C=0.92, T=0.08	1	1	0.073861	0.36694	0.31-0.42	2e-39
rs13107325	Brain imaging measurements	30305740	rs13107325	chr4:103188709	C=0.92, T=0.08	1	1	0.073861	0.33842	0.29-0.39	1e-42
rs13107325	Brain imaging measurements	30305740	rs13107325	chr4:103188709	C=0.92, T=0.08	1	1	0.073861	0.33352	0.29-0.38	2e-41
rs13107325	IDP dMRI TBSS MO Cerebral peduncle R	33875891	rs13107325	chr4:103188709	C=0.92, T=0.08	1	1	0.07	0.168	0.13-0.21	3e-18
rs13107325	IDP dMRI TBSS MO Cerebral peduncle L	33875891	rs13107325	chr4:103188709	C=0.92, T=0.08	1	1	0.07	0.172	0.13-0.21	4e-19
rs13107325	IDP dMRI TBSS L1 Cerebral peduncle R	33875891	rs13107325	chr4:103188709	C=0.92, T=0.08	1	1	0.07	0.137	0.1-0.174	1e-12
rs13107325	IDP dMRI TBSS L1 Cerebral peduncle L	33875891	rs13107325	chr4:103188709	C=0.92, T=0.08	1	1	0.07	0.138	0.1-0.18	7e-13
rs13107325	aparc-Desikan lh thickness GlobalMeanThickness	33875891	rs13107325	chr4:103188709	C=0.92, T=0.08	1	1	0.07	0.108	0.071-0.145	1e-08
rs13107325	aparc-Desikan lh thickness cuneus	33875891	rs13107325	chr4:103188709	C=0.92, T=0.08	1	1	0.07	0.156	0.12-0.19	3e-16
rs13107325	aparc-Desikan lh thickness lateraloccipital	33875891	rs13107325	chr4:103188709	C=0.92, T=0.08	1	1	0.07	0.166	0.13-0.2	2e-18
rs13107325	aparc-Desikan lh thickness paracentral	33875891	rs13107325	chr4:103188709	C=0.92, T=0.08	1	1	0.07	0.124	0.087-0.161	7e-11
rs13107325	aparc-Desikan lh thickness precentral	33875891	rs13107325	chr4:103188709	C=0.92, T=0.08	1	1	0.07	0.112	0.075-0.149	3e-09
rs13107325	aparc-Desikan rh thickness GlobalMeanThickness	33875891	rs13107325	chr4:103188709	C=0.92, T=0.08	1	1	0.07	0.126	0.089-0.163	3e-11
rs13107325	aparc-Desikan rh thickness cuneus	33875891	rs13107325	chr4:103188709	C=0.92, T=0.08	1	1	0.07	0.169	0.13-0.21	5e-19
rs13107325	aparc-Desikan rh thickness lateraloccipital	33875891	rs13107325	chr4:103188709	C=0.92, T=0.08	1	1	0.07	0.171	0.13-0.21	3e-19
rs13107325	aparc-Desikan rh thickness lingual	33875891	rs13107325	chr4:103188709	C=0.92, T=0.08	1	1	0.07	0.156	0.12-0.19	3e-16
rs13107325	aparc-Desikan rh thickness paracentral	33875891	rs13107325	chr4:103188709	C=0.92, T=0.08	1	1	0.07	0.138	0.1-0.18	3e-13
rs13107325	aparc-Desikan rh thickness pericalcarine	33875891	rs13107325	chr4:103188709	C=0.92, T=0.08	1	1	0.07	0.144	0.11-0.18	4e-14
rs13107325	aparc-Desikan rh thickness transversetemporal	33875891	rs13107325	chr4:103188709	C=0.92, T=0.08	1	1	0.07	0.127	0.09-0.164	2e-11
rs13107325	BA-exvivo lh thickness BA4a	33875891	rs13107325	chr4:103188709	C=0.92, T=0.08	1	1	0.07	0.144	0.11-0.18	4e-14
rs13107325	BA-exvivo lh thickness BA4p	33875891	rs13107325	chr4:103188709	C=0.92, T=0.08	1	1	0.07	0.124	0.087-0.161	7e-11
rs13107325	BA-exvivo lh thickness V2	33875891	rs13107325	chr4:103188709	C=0.92, T=0.08	1	1	0.07	0.171	0.13-0.21	2e-19
rs13107325	wg rh intensity-contrast parahippocampal	33875891	rs13107325	chr4:103188709	C=0.92, T=0.08	1	1	0.07	0.138	0.1-0.18	4e-13
rs13107325	wg rh intensity-contrast paracentral	33875891	rs13107325	chr4:103188709	C=0.92, T=0.08	1	1	0.07	0.116	0.079-0.153	1e-09
rs13107325	wg rh intensity-contrast isthmuscingulate	33875891	rs13107325	chr4:103188709	C=0.92, T=0.08	1	1	0.07	0.141	0.1-0.18	1e-13
rs13107325	wg lh intensity-contrast posteriorcingulate	33875891	rs13107325	chr4:103188709	C=0.92, T=0.08	1	1	0.07	0.117	0.08-0.154	8e-10
rs13107325	wg lh intensity-contrast precentral	33875891	rs13107325	chr4:103188709	C=0.92, T=0.08	1	1	0.07	0.125	0.088-0.162	5e-11
rs13107325	wg lh intensity-contrast precuneus	33875891	rs13107325	chr4:103188709	C=0.92, T=0.08	1	1	0.07	0.172	0.13-0.21	1e-19
rs13107325	wg rh intensity-contrast entorhinal	33875891	rs13107325	chr4:103188709	C=0.92, T=0.08	1	1	0.07	0.138	0.1-0.18	3e-13
rs13107325	wg rh intensity-contrast inferiorparietal	33875891	rs13107325	chr4:103188709	C=0.92, T=0.08	1	1	0.07	0.137	0.1-0.174	7e-13
rs13107325	wg lh intensity-contrast supramarginal	33875891	rs13107325	chr4:103188709	C=0.92, T=0.08	1	1	0.07	0.116	0.079-0.153	1e-09
rs13107325	wg lh intensity-contrast parahippocampal	33875891	rs13107325	chr4:103188709	C=0.92, T=0.08	1	1	0.07	0.112	0.075-0.149	4e-09
rs13107325	wg lh intensity-contrast paracentral	33875891	rs13107325	chr4:103188709	C=0.92, T=0.08	1	1	0.07	0.134	0.097-0.171	2e-12
rs13107325	wg lh intensity-contrast parsopercularis	33875891	rs13107325	chr4:103188709	C=0.92, T=0.08	1	1	0.07	0.116	0.079-0.153	1e-09
rs13107325	ANPEP/NT5E protein level ratio	38412862	rs13107325	chr4:103188709	C=0.92, T=0.08	1	1	NR	0.133441	0.11-0.16	4e-24
rs13107325	RGMA/RGMB protein level ratio	38412862	rs13107325	chr4:103188709	C=0.92, T=0.08	1	1	NR	0.16294	0.14-0.19	3e-36
rs13107325	FOLR2/THY1 protein level ratio	38412862	rs13107325	chr4:103188709	C=0.92, T=0.08	1	1	NR	0.115753	0.09-0.141	8e-19
rs13107325	HAVCR2/TNFRSF1B protein level ratio	38412862	rs13107325	chr4:103188709	C=0.92, T=0.08	1	1	NR	0.0990791	0.074-0.124	2e-14
rs13107325	Alcohol use disorder (consumption score)	33861876	rs13107325	chr4:103188709	C=0.92, T=0.08	1	1	NR	0.153	0.11-0.19	4e-14
rs13107325	Brain shape (segment 20)	33821002	rs13107325	chr4:103188709	C=0.92, T=0.08	1	1	NR			4e-12
rs13107325	OMD/SPP1 protein level ratio	38412862	rs13107325	chr4:103188709	C=0.92, T=0.08	1	1	NR	0.103862	0.078-0.129	2e-15
rs13107325	CD300C/LRRC25 protein level ratio	38412862	rs13107325	chr4:103188709	C=0.92, T=0.08	1	1	NR	0.270571	0.25-0.3	2e-95
rs13107325	CD300C/FOLR2 protein level ratio	38412862	rs13107325	chr4:103188709	C=0.92, T=0.08	1	1	NR	0.21354	0.19-0.24	1e-62
rs13107325	CD300C/GOLM2 protein level ratio	38412862	rs13107325	chr4:103188709	C=0.92, T=0.08	1	1	NR	0.218329	0.19-0.24	6e-63
rs13107325	CD300C/HAVCR2 protein level ratio	38412862	rs13107325	chr4:103188709	C=0.92, T=0.08	1	1	NR	0.204803	0.18-0.23	1e-55
rs13107325	IDP T1 FAST ROIs R cerebellum VI	33875891	rs13107325	chr4:103188709	C=0.92, T=0.08	1	1	0.07	0.168	0.13-0.21	2e-19
rs13107325	IDP T1 FAST ROIs L caudate	33875891	rs13107325	chr4:103188709	C=0.92, T=0.08	1	1	0.07	0.13	0.093-0.167	3e-12
rs13107325	IDP T1 FAST ROIs R caudate	33875891	rs13107325	chr4:103188709	C=0.92, T=0.08	1	1	0.07	0.139	0.1-0.18	8e-14
rs13107325	IDP T1 FAST ROIs L putamen	33875891	rs13107325	chr4:103188709	C=0.92, T=0.08	1	1	0.07	0.4	0.36-0.44	2e-103
rs13107325	IDP T1 FAST ROIs R putamen	33875891	rs13107325	chr4:103188709	C=0.92, T=0.08	1	1	0.07	0.401	0.37-0.44	3e-104
rs13107325	IDP T1 FAST ROIs R cerebellum IX	33875891	rs13107325	chr4:103188709	C=0.92, T=0.08	1	1	0.07	0.275	0.24-0.31	1e-49
rs13107325	IDP T1 FAST ROIs V cerebellum X	33875891	rs13107325	chr4:103188709	C=0.92, T=0.08	1	1	0.07	0.257	0.22-0.29	1e-43
rs13107325	IDP T1 FAST ROIs V cerebellum VIIIa	33875891	rs13107325	chr4:103188709	C=0.92, T=0.08	1	1	0.07	0.2	0.16-0.24	6e-27
rs13107325	IDP T1 FAST ROIs L ventral striatum	33875891	rs13107325	chr4:103188709	C=0.92, T=0.08	1	1	0.07	0.43	0.39-0.47	1e-119
rs13107325	IDP T1 FAST ROIs R ventral striatum	33875891	rs13107325	chr4:103188709	C=0.92, T=0.08	1	1	0.07	0.422	0.39-0.46	2e-115
rs13107325	IDP T1 FAST ROIs brain stem	33875891	rs13107325	chr4:103188709	C=0.92, T=0.08	1	1	0.07	0.194	0.16-0.23	2e-25
rs13107325	IDP T1 FAST ROIs L cerebellum I-IV	33875891	rs13107325	chr4:103188709	C=0.92, T=0.08	1	1	0.07	0.205	0.17-0.24	3e-28
rs13107325	IDP T1 FAST ROIs L cerebellum V	33875891	rs13107325	chr4:103188709	C=0.92, T=0.08	1	1	0.07	0.175	0.14-0.21	4e-21
rs13107325	IDP T1 FAST ROIs L cerebellum VI	33875891	rs13107325	chr4:103188709	C=0.92, T=0.08	1	1	0.07	0.164	0.13-0.2	1e-18
rs13107325	IDP T1 FAST ROIs L cerebellum VIIIb	33875891	rs13107325	chr4:103188709	C=0.92, T=0.08	1	1	0.07	0.226	0.19-0.26	5e-34
rs13107325	IDP T1 FAST ROIs V cerebellum VIIIb	33875891	rs13107325	chr4:103188709	C=0.92, T=0.08	1	1	0.07	0.212	0.17-0.25	3e-30
rs13107325	IDP T1 FAST ROIs R cerebellum VIIIb	33875891	rs13107325	chr4:103188709	C=0.92, T=0.08	1	1	0.07	0.215	0.18-0.25	7e-31
rs13107325	IDP T1 FAST ROIs L cerebellum IX	33875891	rs13107325	chr4:103188709	C=0.92, T=0.08	1	1	0.07	0.274	0.24-0.31	4e-49
rs13107325	IDP T1 FAST ROIs V cerebellum IX	33875891	rs13107325	chr4:103188709	C=0.92, T=0.08	1	1	0.07	0.38	0.34-0.42	1e-93
rs13107325	aparc-DKTatlas rh thickness transversetemporal	33875891	rs13107325	chr4:103188709	C=0.92, T=0.08	1	1	0.07	0.127	0.09-0.164	2e-11
rs13107325	aparc-a2009s lh thickness G-cuneus	33875891	rs13107325	chr4:103188709	C=0.92, T=0.08	1	1	0.07	0.16	0.12-0.2	3e-17
rs13107325	aparc-a2009s rh thickness G-cuneus	33875891	rs13107325	chr4:103188709	C=0.92, T=0.08	1	1	0.07	0.181	0.14-0.22	1e-21
rs13107325	aparc-a2009s rh thickness G-oc-temp-med-Lingual	33875891	rs13107325	chr4:103188709	C=0.92, T=0.08	1	1	0.07	0.14	0.1-0.18	2e-13
rs13107325	aparc-a2009s rh thickness Pole-occipital	33875891	rs13107325	chr4:103188709	C=0.92, T=0.08	1	1	0.07	0.186	0.15-0.22	1e-22
rs13107325	aseg lh intensity Cerebellum-Cortex	33875891	rs13107325	chr4:103188709	C=0.92, T=0.08	1	1	0.07	0.209	0.17-0.25	3e-28
rs13107325	aseg lh intensity Putamen	33875891	rs13107325	chr4:103188709	C=0.92, T=0.08	1	1	0.07	0.352	0.31-0.39	7e-77
rs13107325	aseg lh intensity Pallidum	33875891	rs13107325	chr4:103188709	C=0.92, T=0.08	1	1	0.07	0.243	0.21-0.28	1e-37
rs13107325	BA-exvivo rh thickness BA4a	33875891	rs13107325	chr4:103188709	C=0.92, T=0.08	1	1	0.07	0.145	0.11-0.18	3e-14
rs13107325	BA-exvivo rh thickness V1	33875891	rs13107325	chr4:103188709	C=0.92, T=0.08	1	1	0.07	0.184	0.15-0.22	3e-22
rs13107325	BA-exvivo rh thickness V2	33875891	rs13107325	chr4:103188709	C=0.92, T=0.08	1	1	0.07	0.186	0.15-0.22	1e-22
rs13107325	aparc-DKTatlas lh thickness cuneus	33875891	rs13107325	chr4:103188709	C=0.92, T=0.08	1	1	0.07	0.154	0.12-0.19	6e-16
rs13107325	aparc-DKTatlas lh thickness lateraloccipital	33875891	rs13107325	chr4:103188709	C=0.92, T=0.08	1	1	0.07	0.168	0.13-0.21	8e-19
rs13107325	aparc-DKTatlas lh thickness paracentral	33875891	rs13107325	chr4:103188709	C=0.92, T=0.08	1	1	0.07	0.127	0.09-0.164	2e-11
rs13107325	aparc-DKTatlas lh thickness precentral	33875891	rs13107325	chr4:103188709	C=0.92, T=0.08	1	1	0.07	0.112	0.075-0.149	4e-09
rs13107325	aparc-DKTatlas rh thickness cuneus	33875891	rs13107325	chr4:103188709	C=0.92, T=0.08	1	1	0.07	0.169	0.13-0.21	7e-19
rs13107325	aparc-DKTatlas rh thickness lateraloccipital	33875891	rs13107325	chr4:103188709	C=0.92, T=0.08	1	1	0.07	0.172	0.13-0.21	1e-19
rs13107325	aparc-DKTatlas rh thickness lingual	33875891	rs13107325	chr4:103188709	C=0.92, T=0.08	1	1	0.07	0.156	0.12-0.19	2e-16
rs13107325	aparc-DKTatlas rh thickness paracentral	33875891	rs13107325	chr4:103188709	C=0.92, T=0.08	1	1	0.07	0.139	0.1-0.18	3e-13
rs13107325	aparc-DKTatlas rh thickness pericalcarine	33875891	rs13107325	chr4:103188709	C=0.92, T=0.08	1	1	0.07	0.144	0.11-0.18	4e-14
rs13107325	wg lh intensity-contrast entorhinal	33875891	rs13107325	chr4:103188709	C=0.92, T=0.08	1	1	0.07	0.15	0.11-0.19	3e-15
rs13107325	wg lh intensity-contrast inferiorparietal	33875891	rs13107325	chr4:103188709	C=0.92, T=0.08	1	1	0.07	0.119	0.082-0.156	4e-10
rs13107325	aseg lh intensity Accumbens-area	33875891	rs13107325	chr4:103188709	C=0.92, T=0.08	1	1	0.07	0.36	0.32-0.4	1e-80
rs13107325	aseg lh intensity VentralDC	33875891	rs13107325	chr4:103188709	C=0.92, T=0.08	1	1	0.07	0.138	0.1-0.18	5e-13
rs13107325	aseg rh intensity Cerebellum-Cortex	33875891	rs13107325	chr4:103188709	C=0.92, T=0.08	1	1	0.07	0.188	0.15-0.23	4e-23
rs13107325	aseg rh intensity Caudate	33875891	rs13107325	chr4:103188709	C=0.92, T=0.08	1	1	0.07	0.129	0.092-0.166	1e-11
rs13107325	aseg rh intensity Putamen	33875891	rs13107325	chr4:103188709	C=0.92, T=0.08	1	1	0.07	0.353	0.32-0.39	1e-77
rs13107325	wg lh intensity-contrast inferiortemporal	33875891	rs13107325	chr4:103188709	C=0.92, T=0.08	1	1	0.07	0.114	0.077-0.151	2e-09
rs13107325	wg lh intensity-contrast isthmuscingulate	33875891	rs13107325	chr4:103188709	C=0.92, T=0.08	1	1	0.07	0.152	0.11-0.19	1e-15
rs13107325	aseg rh intensity Pallidum	33875891	rs13107325	chr4:103188709	C=0.92, T=0.08	1	1	0.07	0.287	0.25-0.32	9e-52
rs13107325	aseg rh intensity Accumbens-area	33875891	rs13107325	chr4:103188709	C=0.92, T=0.08	1	1	0.07	0.396	0.36-0.43	5e-97
rs13107325	wg lh intensity-contrast caudalmiddlefrontal	33875891	rs13107325	chr4:103188709	C=0.92, T=0.08	1	1	0.07	0.125	0.088-0.162	5e-11
rs13107325	IDP dMRI TBSS MD Cerebral peduncle L	33875891	rs13107325	chr4:103188709	C=0.92, T=0.08	1	1	0.07	0.125	0.088-0.162	7e-11
rs13107325	IDP dMRI TBSS ICVF Anterior limb of internal capsule R	33875891	rs13107325	chr4:103188709	C=0.92, T=0.08	1	1	0.07	0.131	0.094-0.168	9e-12
rs13107325	IDP dMRI TBSS ICVF Anterior limb of internal capsule L	33875891	rs13107325	chr4:103188709	C=0.92, T=0.08	1	1	0.07	0.144	0.11-0.18	8e-14
rs13107325	IDP dMRI TBSS ICVF Cerebral peduncle R	33875891	rs13107325	chr4:103188709	C=0.92, T=0.08	1	1	0.07	0.242	0.2-0.28	2e-36
rs13107325	IDP dMRI TBSS ICVF Cerebral peduncle L	33875891	rs13107325	chr4:103188709	C=0.92, T=0.08	1	1	0.07	0.244	0.21-0.28	4e-37
rs13107325	IDP dMRI TBSS OD Cerebral peduncle R	33875891	rs13107325	chr4:103188709	C=0.92, T=0.08	1	1	0.07	0.221	0.18-0.26	1e-30
rs13107325	IDP dMRI TBSS OD Cerebral peduncle L	33875891	rs13107325	chr4:103188709	C=0.92, T=0.08	1	1	0.07	0.223	0.19-0.26	3e-31
rs13107325	IDP dMRI TBSS OD Anterior limb of internal capsule R	33875891	rs13107325	chr4:103188709	C=0.92, T=0.08	1	1	0.07	0.119	0.082-0.156	7e-10
rs13107325	IDP dMRI TBSS OD Anterior limb of internal capsule L	33875891	rs13107325	chr4:103188709	C=0.92, T=0.08	1	1	0.07	0.178	0.14-0.22	2e-20
rs13107325	Body mass index and systole blood pressure (pairwise)	33619380	rs13107325	chr4:103188709	C=0.92, T=0.08	1	1	0.0795			2e-22
rs13107325	QC SWI-to-T1 linear alignment discrepancy	33875891	rs13107325	chr4:103188709	C=0.92, T=0.08	1	1	0.07	0.192	0.15-0.23	3e-22
rs13107325	Calcium levels	33887147	rs13107325	chr4:103188709	C=0.92, T=0.08	1	1	0.0758	0.006227	0.0054-0.0071/	3e-48
rs13107325	Childhood Body mass index	33045005	rs13107325	chr4:103188709	C=0.92, T=0.08	1	1	0.07	0.095	0.062-0.128	4e-08
rs13107325	Cognitive aspects of educational attainment	33414549	rs13107325	chr4:103188709	C=0.92, T=0.08	1	1	0.0795229	0.115778	0.093-0.139	6e-23
rs13107325	HDL cholesterol	20686565	rs13107325	chr4:103188709	C=0.92, T=0.08	1	1	0.07	0.84	0.53-1.15/	7e-11
rs13107325	Blood pressure	21909110	rs13107325	chr4:103188709	C=0.92, T=0.08	1	1	0.12	0.633	0.44-0.82	1e-10
rs13107325	Diastolic blood pressure	21909115	rs13107325	chr4:103188709	C=0.92, T=0.08	1	1	0.05	0.684		2e-17
rs13107325	Systolic blood pressure	21909115	rs13107325	chr4:103188709	C=0.92, T=0.08	1	1	0.05	0.981		3e-14
rs13107325	Hypertension	21909115	rs13107325	chr4:103188709	C=0.92, T=0.08	1	1	0.05	0.105		5e-07
rs13107325	HDL cholesterol	30275531	rs13107325	chr4:103188709	C=0.92, T=0.08	1	1	0.0765	0.0798	0.069-0.09-1	2e-50
rs13107325	Body mass index	30108127	rs13107325	chr4:103188709	C=0.92, T=0.08	1	1	NR	0.051		3e-21
rs13107325	Shoulder impingement or rotator cuff tear	33482370	rs13107325	chr4:103188709	C=0.92, T=0.08	1	1	0.0745	1.1557		4e-08
rs13107325	Alcohol use disorder (consumption score)	30940813	rs13107325	chr4:103188709	C=0.92, T=0.08	1	1	0.921	0.1034	0.084-0.123	1e-25
rs13107325	Alcohol use disorder	30940813	rs13107325	chr4:103188709	C=0.92, T=0.08	1	1	0.937	7.6		3e-14
rs13107325	Alcohol use disorder	30940813	rs13107325	chr4:103188709	C=0.92, T=0.08	1	1	0.921	1.1325	1.1-1.16	3e-14
rs13107325	Alcohol use disorder (consumption score)	30940813	rs13107325	chr4:103188709	C=0.92, T=0.08	1	1	0.937	11.45		2e-30
rs13107325	Educational attainment (MTAG)	30038396	rs13107325	chr4:103188709	C=0.92, T=0.08	1	1	0.0721	0.0259	0.021-0.031	2e-24
rs13107325	Body mass index	29273807	rs13107325	chr4:103188709	C=0.92, T=0.08	1	1	0.06	0.0495	0.042-0.057	5e-40
rs13107325	Alcohol consumption (drinks per week) (MTAG)	30643251	rs13107325	chr4:103188709	C=0.92, T=0.08	1	1	0.0722	0.0256461	0.021-0.031	1e-23
rs13107325	Educational attainment (years of education)	30038396	rs13107325	chr4:103188709	C=0.92, T=0.08	1	1	0.0721	0.0239	0.019-0.029	2e-18
rs13107325	Voxel-wise structural brain imaging measurements	30649180	rs13107325	chr4:103188709	C=0.92, T=0.08	1	1	NR			2e-11
rs13107325	Voxel-wise structural brain imaging measurements	30649180	rs13107325	chr4:103188709	C=0.92, T=0.08	1	1	NR			9e-18
rs13107325	Alcohol consumption (drinks per week)	30643251	rs13107325	chr4:103188709	C=0.92, T=0.08	1	1	0.0722	0.0275045	0.022-0.033	2e-22
rs13107325	Cognitive performance	30038396	rs13107325	chr4:103188709	C=0.92, T=0.08	1	1	0.075	0.0543	0.044-0.065	1e-23
rs13107325	Cognitive performance (MTAG)	30038396	rs13107325	chr4:103188709	C=0.92, T=0.08	1	1	0.075	0.038	0.029-0.047	3e-18
rs13107325	Left-handedness	32989287	rs13107325	chr4:103188709	C=0.92, T=0.08	1	1	0.0788	1.05708		5e-14
rs13107325	Medication use (agents acting on the renin-angiotensin system)	31015401	rs13107325	chr4:103188709	C=0.92, T=0.08	1	1	0.0745797	0.0715938	0.049-0.094	4e-10
rs13107325	Self-reported math ability	30038396	rs13107325	chr4:103188709	C=0.92, T=0.08	1	1	0.9166	0.0219	0.015-0.029	5e-10
rs13107325	Schizophrenia	29483656	rs13107325	chr4:103188709	C=0.92, T=0.08	1	1	NR	1.17371	1.14-1.21	1e-16
rs13107325	Low hand grip strength (60 years and older) (EWGSOP)	33510174	rs13107325	chr4:103188709	C=0.92, T=0.08	1	1	0.0739	0.0897	0.063-0.117	7e-11
rs13107325	AmygNuclei lh volume Accessory-Basal-nucleus	33875891	rs13107325	chr4:103188709	C=0.92, T=0.08	1	1	0.07	0.112	0.075-0.149	4e-09
rs13107325	AmygNuclei lh volume Medial-nucleus	33875891	rs13107325	chr4:103188709	C=0.92, T=0.08	1	1	0.07	0.239	0.2-0.28	2e-36
rs13107325	aseg rh volume Pallidum	33875891	rs13107325	chr4:103188709	C=0.92, T=0.08	1	1	0.07	0.167	0.13-0.2	1e-18
rs13107325	AmygNuclei lh volume Central-nucleus	33875891	rs13107325	chr4:103188709	C=0.92, T=0.08	1	1	0.07	0.218	0.18-0.26	2e-30
rs13107325	AmygNuclei lh volume Cortical-nucleus	33875891	rs13107325	chr4:103188709	C=0.92, T=0.08	1	1	0.07	0.17	0.13-0.21	3e-19
rs13107325	AmygNuclei rh volume Accessory-Basal-nucleus	33875891	rs13107325	chr4:103188709	C=0.92, T=0.08	1	1	0.07	0.151	0.11-0.19	2e-15
rs13107325	AmygNuclei rh volume Central-nucleus	33875891	rs13107325	chr4:103188709	C=0.92, T=0.08	1	1	0.07	0.292	0.25-0.33	2e-53
rs13107325	AmygNuclei rh volume Medial-nucleus	33875891	rs13107325	chr4:103188709	C=0.92, T=0.08	1	1	0.07	0.303	0.27-0.34	1e-57
rs13107325	AmygNuclei rh volume Cortical-nucleus	33875891	rs13107325	chr4:103188709	C=0.92, T=0.08	1	1	0.07	0.249	0.21-0.29	2e-39
rs13107325	ThalamNuclei lh volume PuI	33875891	rs13107325	chr4:103188709	C=0.92, T=0.08	1	1	0.07	0.156	0.12-0.19	3e-16
rs13107325	wg rh intensity-contrast precuneus	33875891	rs13107325	chr4:103188709	C=0.92, T=0.08	1	1	0.07	0.178	0.14-0.22	6e-21
rs13107325	wg rh intensity-contrast superiorparietal	33875891	rs13107325	chr4:103188709	C=0.92, T=0.08	1	1	0.07	0.134	0.097-0.171	2e-12
rs13107325	wg rh intensity-contrast supramarginal	33875891	rs13107325	chr4:103188709	C=0.92, T=0.08	1	1	0.07	0.134	0.097-0.171	2e-12
rs13107325	IDP SWI T2star left caudate	33875891	rs13107325	chr4:103188709	C=0.92, T=0.08	1	1	0.07	0.216	0.18-0.26	2e-28
rs13107325	IDP SWI T2star right caudate	33875891	rs13107325	chr4:103188709	C=0.92, T=0.08	1	1	0.07	0.225	0.19-0.26	1e-30
rs13107325	ThalamNuclei lh volume VAmc	33875891	rs13107325	chr4:103188709	C=0.92, T=0.08	1	1	0.07	0.165	0.13-0.2	4e-18
rs13107325	ThalamNuclei rh volume MGN	33875891	rs13107325	chr4:103188709	C=0.92, T=0.08	1	1	0.07	0.14	0.1-0.18	2e-13
rs13107325	ThalamNuclei rh volume VAmc	33875891	rs13107325	chr4:103188709	C=0.92, T=0.08	1	1	0.07	0.153	0.12-0.19	1e-15
rs13107325	IDP SWI T2star left pallidum	33875891	rs13107325	chr4:103188709	C=0.92, T=0.08	1	1	0.07	0.299	0.26-0.34	6e-53
rs13107325	IDP SWI T2star right pallidum	33875891	rs13107325	chr4:103188709	C=0.92, T=0.08	1	1	0.07	0.338	0.3-0.38	5e-67
rs13107325	Body mass index	31669095	rs13107325	chr4:103188709	C=0.92, T=0.08	1	1	NR			8e-39
rs13107325	Red blood cell count	32888493	rs13107325	chr4:103188709	C=0.92, T=0.08	1	1	0.0715291			2e-14
rs13107325	Mean corpuscular volume	32888494	rs13107325	chr4:103188709	C=0.92, T=0.08	1	1	0.074597	0.0265556	0.019-0.034	1e-10
rs13107325	Red blood cell count	32888493	rs13107325	chr4:103188709	C=0.92, T=0.08	1	1	0.074343	0.029182	0.022-0.036	1e-16
rs13107325	Urate levels	33356394	rs13107325	chr4:103188709	C=0.92, T=0.08	1	1	0.07	0.0297	0.023-0.037	3e-17
rs13107325	Schizophrenia	26198764	rs13107325	chr4:103188709	C=0.92, T=0.08	1	1	NR	1.16		2e-12
rs13107325	Childhood Body mass index	26604143	rs13107325	chr4:103188709	C=0.92, T=0.08	1	1	0.07	0.081	0.05-0.112	4e-07
rs13107325	Childhood Body mass index	26604143	rs13107325	chr4:103188709	C=0.92, T=0.08	1	1	NR			1e-08
rs13107325	NT-proBNP levels in acute coronary syndrome	26908625	rs13107325	chr4:103188709	C=0.92, T=0.08	1	1	0.078	0.216	0.15-0.28/	6e-10
rs13107325	Total cholesterol levels	29507422	rs13107325	chr4:103188709	C=0.92, T=0.08	1	1	0.925	0.053		1e-09
rs13107325	Total cholesterol levels	29507422	rs13107325	chr4:103188709	C=0.92, T=0.08	1	1	NR	0.055		5e-11
rs13107325	BMI (adjusted for Smoking behaviour)	28443625	rs13107325	chr4:103188709	C=0.92, T=0.08	1	1	0.0737	0.0469	0.032-0.062/2	3e-10
rs13107325	BMI (adjusted for Smoking behaviour)	28443625	rs13107325	chr4:103188709	C=0.92, T=0.08	1	1	0.0737	0.0607	0.041-0.081/2	4e-09
rs13107325	Body mass index (joint analysis main effects and Smoking interaction)	28443625	rs13107325	chr4:103188709	C=0.92, T=0.08	1	1	0.0737			2e-10
rs13107325	Body mass index (joint analysis main effects and Smoking interaction)	28443625	rs13107325	chr4:103188709	C=0.92, T=0.08	1	1	0.0737			1e-08
rs13107325	Systolic blood pressure	27618447	rs13107325	chr4:103188709	C=0.92, T=0.08	1	1	0.0603	0.042		1e-07
rs13107325	Mean arterial pressure	27618448	rs13107325	chr4:103188709	C=0.92, T=0.08	1	1	0.0627171	0.63475	0.45-0.82	1e-11
rs13107325	Intelligence (MTAG)	29326435	rs13107325	chr4:103188709	C=0.92, T=0.08	1	1	NR	0.050441	0.039-0.062	3e-18
rs13107325	Systolic blood pressure	27841878	rs13107325	chr4:103188709	C=0.92, T=0.08	1	1	NR	0.719		2e-21
rs13107325	Diastolic blood pressure	27841878	rs13107325	chr4:103188709	C=0.92, T=0.08	1	1	NR	0.477		8e-11
rs13107325	Diastolic blood pressure	27841878	rs13107325	chr4:103188709	C=0.92, T=0.08	1	1	NR	0.466		4e-11
rs13107325	Systolic blood pressure	27841878	rs13107325	chr4:103188709	C=0.92, T=0.08	1	1	NR	0.643		3e-09
rs13107325	Systolic blood pressure	27841878	rs13107325	chr4:103188709	C=0.92, T=0.08	1	1	NR	0.646		1e-08
rs13107325	Diastolic blood pressure	27841878	rs13107325	chr4:103188709	C=0.92, T=0.08	1	1	NR	0.55		5e-33
rs13107325	Body mass index	20935630	rs13107325	chr4:103188709	C=0.92, T=0.08	1	1	0.07	0.19	0.11-0.27/2	2e-13
rs13107325	HDL cholesterol	24097068	rs13107325	chr4:103188709	C=0.92, T=0.08	1	1	0.08	0.071		1e-15
rs13107325	Body mass index	25673413	rs13107325	chr4:103188709	C=0.92, T=0.08	1	1	0.071	0.045	0.028-0.062/2	3e-07
rs13107325	Body mass index	25673413	rs13107325	chr4:103188709	C=0.92, T=0.08	1	1	0.074	0.053	0.035-0.07/2	3e-09
rs13107325	BMI in non-smokers	28443625	rs13107325	chr4:103188709	C=0.92, T=0.08	1	1	0.0737	0.0449	0.028-0.062/2	1e-07
rs13107325	BMI in non-smokers	28443625	rs13107325	chr4:103188709	C=0.92, T=0.08	1	1	0.0737	0.0574	0.035-0.08/2	7e-07
rs13107325	Body mass index	28448500	rs13107325	chr4:103188709	C=0.92, T=0.08	1	1	0.0765	0.0741	0.051-0.097/2	5e-10
rs13107325	Body mass index	28448500	rs13107325	chr4:103188709	C=0.92, T=0.08	1	1	0.0754	0.0698	0.047-0.092/2	1e-09
rs13107325	Body mass index	28448500	rs13107325	chr4:103188709	C=0.92, T=0.08	1	1	0.0765	0.0505	0.035-0.066/2	2e-10
rs13107325	Body mass index	28448500	rs13107325	chr4:103188709	C=0.92, T=0.08	1	1	0.0754	0.0488	0.034-0.064/2	3e-10
rs13107325	Diastolic blood pressure	28739976	rs13107325	chr4:103188709	C=0.92, T=0.08	1	1	0.065	0.686	0.51-0.87	1e-13
rs13107325	Body mass index in physically active individuals	28448500	rs13107325	chr4:103188709	C=0.92, T=0.08	1	1	0.0875	0.0868	0.051-0.122/2	2e-06
rs13107325	Systolic blood pressure	28739976	rs13107325	chr4:103188709	C=0.92, T=0.08	1	1	0.065	0.933	0.64-1.23	6e-10
rs13107325	Body mass index in physically active individuals	28448500	rs13107325	chr4:103188709	C=0.92, T=0.08	1	1	0.0781	0.0661	0.04-0.092/2	4e-07
rs13107325	Body mass index in physically active individuals	28448500	rs13107325	chr4:103188709	C=0.92, T=0.08	1	1	0.0765	0.0531	0.036-0.07/2	1e-09
rs13107325	Body mass index in physically active individuals	28448500	rs13107325	chr4:103188709	C=0.92, T=0.08	1	1	0.0754	0.0508	0.034-0.068/2	4e-09
rs13107325	Body mass index (joint analysis main effects and physical activity interaction)	28448500	rs13107325	chr4:103188709	C=0.92, T=0.08	1	1	NR			2e-08
rs13107325	Body mass index (joint analysis main effects and physical activity interaction)	28448500	rs13107325	chr4:103188709	C=0.92, T=0.08	1	1	NR			2e-10
rs13107325	Body mass index (joint analysis main effects and physical activity interaction)	28448500	rs13107325	chr4:103188709	C=0.92, T=0.08	1	1	NR			2e-09
rs13107325	Body mass index (joint analysis main effects and physical activity interaction)	28448500	rs13107325	chr4:103188709	C=0.92, T=0.08	1	1	NR			8e-10
rs13107325	Waist-to-hip ratio adjusted for BMI	30239722	rs13107325	chr4:103188709	C=0.92, T=0.08	1	1	0.0808	0.0306	0.024-0.037	4e-19
rs13107325	Waist-to-hip ratio adjusted for BMI	30239722	rs13107325	chr4:103188709	C=0.92, T=0.08	1	1	0.0808	0.0306	0.024-0.037	4e-19
rs13107325	Balding type 1	30595370	rs13107325	chr4:103188709	C=0.92, T=0.08	1	1	NR			2e-10
rs13107325	Body mass index	26961502	rs13107325	chr4:103188709	C=0.92, T=0.08	1	1	NR	0.04	0.024-0.056	4e-07
rs13107325	Maximum habitual alcohol consumption (MTAG)	36301540	rs13107325	chr4:103188709	C=0.92, T=0.08	1	1	NR	0.0543384	0.046-0.063	6e-36
rs13107325	Problematic alcohol use (MTAG)	36301540	rs13107325	chr4:103188709	C=0.92, T=0.08	1	1	NR	0.0551	0.047-0.063	6e-40
rs13107325	X-12339 levels	36357675	rs13107325	chr4:103188709	C=0.92, T=0.08	1	1	0.0744	0.177429	0.14-0.22	3e-20
rs13107325	X-12681 levels	36357675	rs13107325	chr4:103188709	C=0.92, T=0.08	1	1	0.074	0.242274	0.21-0.28	3e-37
rs13107325	Maximum habitual alcohol consumption	36301540	rs13107325	chr4:103188709	C=0.92, T=0.08	1	1	NR			9e-15
rs13107325	Maximum habitual alcohol consumption	36301540	rs13107325	chr4:103188709	C=0.92, T=0.08	1	1	NR			7e-15
rs13107325	Homoarginine levels	36357675	rs13107325	chr4:103188709	C=0.92, T=0.08	1	1	0.0739	0.169703	0.13-0.21	5e-19
rs13107325	Triglyceride levels in non-type 2 diabetes	36269708	rs13107325	chr4:103188709	C=0.92, T=0.08	1	1	NR			2e-10
rs13107325	Brain morphology (MOSTest)	35164939	rs13107325	chr4:103188709	C=0.92, T=0.08	1	1	NR			6e-169
rs13107325	2-oxoarginine levels	35050183	rs13107325	chr4:103188709	C=0.92, T=0.08	1	1	NR	0.19	0.14-0.24	1e-11
rs13107325	Drinks per week	36477530	rs13107325	chr4:103188709	C=0.92, T=0.08	1	1	0.0774	0.0269	0.024-0.03	2e-56
rs13107325	High-density lipoprotein levels (MTAG)	36376304	rs13107325	chr4:103188709	C=0.92, T=0.08	1	1	NR	0.07886	0.069-0.089	2e-57
rs13107325	Low-density lipoprotein levels (MTAG)	36376304	rs13107325	chr4:103188709	C=0.92, T=0.08	1	1	NR	0.02936	0.024-0.035	9e-29
rs13107325	Triglyceride levels (MTAG)	36376304	rs13107325	chr4:103188709	C=0.92, T=0.08	1	1	NR	0.030182	0.021-0.039	1e-10
rs13107325	Age when finished full-time education (standard GWA)	37106081	rs13107325	chr4:103188709	C=0.92, T=0.08	1	1	NR	0.049374	0.033-0.066	4e-09
rs13107325	Idiopathic knee osteoarthritis	37247657	rs13107325	chr4:103188709	C=0.92, T=0.08	1	1	0.07	1.1	1.08-1.12	3e-18
rs13107325	Genetically independent pain phenotypes (GIP1)	32587327	rs13107325	chr4:103188709	C=0.92, T=0.08	1	1	0.009255	0.0321059	0.022-0.042	9e-10
rs13107325	Neck pain or shoulder pain	32587327	rs13107325	chr4:103188709	C=0.92, T=0.08	1	1	NR			2e-08
rs13107325	Alcohol consumption (drinks per week)	30679032	rs13107325	chr4:103188709	C=0.92, T=0.08	1	1	0.0721	0.0383	0.029-0.047	5e-17
rs13107325	Diastolic blood pressure x alcohol consumption interaction (2df test)	29912962	rs13107325	chr4:103188709	C=0.92, T=0.08	1	1	0.07			2e-23
rs13107325	Mean arterial pressure x alcohol consumption interaction (2df test)	29912962	rs13107325	chr4:103188709	C=0.92, T=0.08	1	1	0.07			4e-11
rs13107325	Systolic blood pressure x alcohol consumption interaction (2df test)	29912962	rs13107325	chr4:103188709	C=0.92, T=0.08	1	1	0.07			1e-15
rs13107325	Body mass index	30239722	rs13107325	chr4:103188709	C=0.92, T=0.08	1	1	0.082	0.0468	0.041-0.053	4e-47
rs13107325	Body mass index	30595370	rs13107325	chr4:103188709	C=0.92, T=0.08	1	1	NR			1e-36
rs13107325	Body mass index	30239722	rs13107325	chr4:103188709	C=0.92, T=0.08	1	1	0.082	0.0468	0.041-0.053	4e-47
rs13107325	Diastolic blood pressure x alcohol consumption interaction (2df test)	29912962	rs13107325	chr4:103188709	C=0.92, T=0.08	1	1	0.07			4e-22
rs13107325	Body mass index	30239722	rs13107325	chr4:103188709	C=0.92, T=0.08	1	1	0.082	0.0468	0.041-0.053	4e-47
rs13107325	Male-pattern baldness	30573740	rs13107325	chr4:103188709	C=0.92, T=0.08	1	1	0.0758327	0.0535076	0.042-0.065	4e-20
rs13107325	Alcohol consumption (drinks per week)	30643258	rs13107325	chr4:103188709	C=0.92, T=0.08	1	1	0.0744	0.0435775	0.035-0.052	1e-24
rs13107325	Height	30595370	rs13107325	chr4:103188709	C=0.92, T=0.08	1	1	NR			1e-21
rs13107325	Body fat percentage	30593698	rs13107325	chr4:103188709	C=0.92, T=0.08	1	1	NR	0.25064	0.17-0.33	5e-10
rs13107325	Diastolic blood pressure	30578418	rs13107325	chr4:103188709	C=0.92, T=0.08	1	1	0.3032	0.322	0.23-0.41	8e-12
rs13107325	Hypertension	31879980	rs13107325	chr4:103188709	C=0.92, T=0.08	1	1	NR	0.0796339		5e-12
rs13107325	Diastolic blood pressure	29615537	rs13107325	chr4:103188709	C=0.92, T=0.08	1	1	0.0818	0.913692	0.62-1.21	9e-10
rs13107325	Systolic blood pressure	30595370	rs13107325	chr4:103188709	C=0.92, T=0.08	1	1	NR			1e-36
rs13107325	Lung Function (FVC)	30595370	rs13107325	chr4:103188709	C=0.92, T=0.08	1	1	NR			9e-18
rs13107325	Waist circumference adjusted for Body mass index	31669095	rs13107325	chr4:103188709	C=0.92, T=0.08	1	1	NR			5e-20
rs13107325	Eosinophil percentage of white cells	32888494	rs13107325	chr4:103188709	C=0.92, T=0.08	1	1	0.074637	0.0279779	0.02-0.036	4e-11
rs13107325	Hematocrit	32888493	rs13107325	chr4:103188709	C=0.92, T=0.08	1	1	0.0715958			3e-38
rs13107325	Intelligence	29942086	rs13107325	chr4:103188709	C=0.92, T=0.08	1	1	NR	9.494	-	2e-21
rs13107325	Hematocrit	32888493	rs13107325	chr4:103188709	C=0.92, T=0.08	1	1	0.074412	0.046911	0.04-0.054	2e-40
rs13107325	Hemoglobin concentration	32888493	rs13107325	chr4:103188709	C=0.92, T=0.08	1	1	0.071471			1e-37
rs13107325	Hemoglobin	32888494	rs13107325	chr4:103188709	C=0.92, T=0.08	1	1	0.074589	0.0494835	0.041-0.058	7e-32
rs13107325	General cognitive ability	29844566	rs13107325	chr4:103188709	C=0.92, T=0.08	1	1	NR	8.327	-	8e-17
rs13107325	Hemoglobin concentration	32888493	rs13107325	chr4:103188709	C=0.92, T=0.08	1	1	0.074272	0.04586	0.039-0.053	1e-38
rs13107325	Hematocrit	32888494	rs13107325	chr4:103188709	C=0.92, T=0.08	1	1	0.07459	0.049112	0.041-0.057	2e-31
rs13107325	High density lipoprotein cholesterol levels	33980691	rs13107325	chr4:103188709	C=0.92, T=0.08	1	1	0.07	0.078	/	5e-118
rs13107325	Waist-to-hip ratio adjusted for BMI	34021172	rs13107325	chr4:103188709	C=0.92, T=0.08	1	1	NR	0.0387088	0.028-0.049	8e-13
rs13107325	A body shape index	34021172	rs13107325	chr4:103188709	C=0.92, T=0.08	1	1	NR	0.0366395	0.026-0.047	2e-11
rs13107325	Triglycerides	33980691	rs13107325	chr4:103188709	C=0.92, T=0.08	1	1	0.07	0.029	/	2e-14
rs13107325	Alanine aminotransferase levels	33980691	rs13107325	chr4:103188709	C=0.92, T=0.08	1	1	0.07	0.022	/	8e-10
rs13107325	Aspartate aminotransferase levels	33980691	rs13107325	chr4:103188709	C=0.92, T=0.08	1	1	0.07	0.058	/	3e-54
rs13107325	Metabolic biomarkers (multivariate analysis)	33980691	rs13107325	chr4:103188709	C=0.92, T=0.08	1	1	0.07			5e-32
rs13107325	Body fat percentage	33980691	rs13107325	chr4:103188709	C=0.92, T=0.08	1	1	0.07	0.031	%	3e-28
rs13107325	Anterior thalamic nuclei volume	34006833	rs13107325	chr4:103188709	C=0.92, T=0.08	1	1	0.0759	0.113983	0.083-0.145	9e-13
rs13107325	Lateral thalamic nuclei volume	34006833	rs13107325	chr4:103188709	C=0.92, T=0.08	1	1	0.0759	0.113293	0.082-0.145	1e-12
rs13107325	Gastroesophageal reflux disease	34187846	rs13107325	chr4:103188709	C=0.92, T=0.08	1	1	0.93	0.07		2e-14
rs13107325	Liver enzyme levels (gamma-glutamyl transferase)	33972514	rs13107325	chr4:103188709	C=0.92, T=0.08	1	1	0.925031	0.00710285	0.0052-0.009	8e-14
rs13107325	Free cholesterol to total lipids ratio in large LDL	35213538	rs13107325	chr4:103188709	C=0.92, T=0.08	1	1	0.925718	0.0520563	0.037-0.067	3e-12
rs13107325	Triglycerides to total lipids ratio in large LDL	35213538	rs13107325	chr4:103188709	C=0.92, T=0.08	1	1	0.925718	0.0535091	0.039-0.068	3e-12
rs13107325	Basal nucleus volume	37391117	rs13107325	chr4:103188709	C=0.92, T=0.08	1	1	NR	2.668	1.81-3.53	1e-09
rs13107325	Accessory basal nucleus volume	37391117	rs13107325	chr4:103188709	C=0.92, T=0.08	1	1	NR	3.54	2.92-4.16	4e-29
rs13107325	Anterior amygdaloid area volume	37391117	rs13107325	chr4:103188709	C=0.92, T=0.08	1	1	NR	1.726	1.48-1.97	8e-44
rs13107325	Central nucleus volume	37391117	rs13107325	chr4:103188709	C=0.92, T=0.08	1	1	NR	2.972	2.7-3.25	7e-99
rs13107325	Accessory basal nucleus volume	37391117	rs13107325	chr4:103188709	C=0.92, T=0.08	1	1	NR	3.538	2.88-4.2	8e-26
rs13107325	Phospholipid levels in medium HDL	35213538	rs13107325	chr4:103188709	C=0.92, T=0.08	1	1	0.925718	0.0610888	0.047-0.075	9e-17
rs13107325	Phospholipids to total lipids ratio in medium HDL	35213538	rs13107325	chr4:103188709	C=0.92, T=0.08	1	1	0.925718	0.059838	0.045-0.074	1e-15
rs13107325	Phosphatidylcholine levels	35213538	rs13107325	chr4:103188709	C=0.92, T=0.08	1	1	0.925726	0.0485053	0.034-0.063	4e-11
rs13107325	Total cholines levels	35213538	rs13107325	chr4:103188709	C=0.92, T=0.08	1	1	0.925726	0.0498448	0.035-0.064	2e-11
rs13107325	Concentration of HDL particles	35213538	rs13107325	chr4:103188709	C=0.92, T=0.08	1	1	0.925718	0.066025	0.052-0.081	4e-19
rs13107325	Triglycerides to total lipids ratio in IDL	35213538	rs13107325	chr4:103188709	C=0.92, T=0.08	1	1	0.925718	0.0586839	0.044-0.073	8e-15
rs13107325	Cholesterol levels in large HDL	35213538	rs13107325	chr4:103188709	C=0.92, T=0.08	1	1	0.925718	0.0671483	0.054-0.081	4e-22
rs13107325	Cholesterol to total lipids ratio in medium HDL	35213538	rs13107325	chr4:103188709	C=0.92, T=0.08	1	1	0.925718	0.0561251	0.041-0.071	6e-14
rs13107325	Cholesteryl ester levels in medium HDL	35213538	rs13107325	chr4:103188709	C=0.92, T=0.08	1	1	0.925718	0.0708212	0.057-0.085	2e-22
rs13107325	Cholesterol to total lipids ratio in medium LDL	35213538	rs13107325	chr4:103188709	C=0.92, T=0.08	1	1	0.925718	0.0459371	0.03-0.061	6e-09
rs13107325	Phosphoglycerides levels	35213538	rs13107325	chr4:103188709	C=0.92, T=0.08	1	1	0.925726	0.0457592	0.031-0.06	7e-10
rs13107325	Cortical nucleus volume	37391117	rs13107325	chr4:103188709	C=0.92, T=0.08	1	1	NR	0.6444	0.5-0.79	2e-18
rs13107325	Lateral nucleus volume	37391117	rs13107325	chr4:103188709	C=0.92, T=0.08	1	1	NR	5.968	4.62-7.32	4e-18
rs13107325	Central nucleus volume	37391117	rs13107325	chr4:103188709	C=0.92, T=0.08	1	1	NR	2.925	2.63-3.22	1e-84
rs13107325	Anterior amygdaloid area volume	37391117	rs13107325	chr4:103188709	C=0.92, T=0.08	1	1	NR	1.773	1.51-2.03	5e-41
rs13107325	Medial nucleus volume	37391117	rs13107325	chr4:103188709	C=0.92, T=0.08	1	1	NR	1.204	1-1.41	1e-29
rs13107325	Lateral nucleus volume	37391117	rs13107325	chr4:103188709	C=0.92, T=0.08	1	1	NR	5.993	4.73-7.26	2e-20
rs13107325	Cortical nucleus volume	37391117	rs13107325	chr4:103188709	C=0.92, T=0.08	1	1	NR	0.6511	0.52-0.79	3e-21
rs13107325	Free cholesterol to total lipids ratio in medium HDL	35213538	rs13107325	chr4:103188709	C=0.92, T=0.08	1	1	0.925718	0.0716693	0.058-0.085	9e-25
rs13107325	Total lipid levels in medium HDL	35213538	rs13107325	chr4:103188709	C=0.92, T=0.08	1	1	0.925718	0.0652315	0.051-0.08	4e-19
rs13107325	Triglycerides to total lipids ratio in medium LDL	35213538	rs13107325	chr4:103188709	C=0.92, T=0.08	1	1	0.925718	0.0432072	0.028-0.058	2e-08
rs13107325	Ratio of monounsaturated fatty acids to total fatty acids	35213538	rs13107325	chr4:103188709	C=0.92, T=0.08	1	1	0.925726	0.0432974	0.029-0.058	9e-09
rs13107325	Triglyceride to HDL cholesterol ratio	38200128	rs13107325	chr4:103188709	C=0.92, T=0.08	1	1	0.0749	0.0703	0.061-0.08	5e-32
rs13107325	Cholesterol to total lipids ratio in large LDL	35213538	rs13107325	chr4:103188709	C=0.92, T=0.08	1	1	0.925718	0.0532963	0.038-0.068	3e-12
rs13107325	Cholesteryl esters to total lipids ratio in medium HDL	35213538	rs13107325	chr4:103188709	C=0.92, T=0.08	1	1	0.925718	0.0447636	0.03-0.06	4e-09
rs13107325	Free cholesterol levels in medium HDL	35213538	rs13107325	chr4:103188709	C=0.92, T=0.08	1	1	0.925718	0.0703087	0.056-0.084	9e-23
rs13107325	Triglycerides to total lipids ratio in medium HDL	35213538	rs13107325	chr4:103188709	C=0.92, T=0.08	1	1	0.925718	0.0499628	0.035-0.065	3e-11
rs13107325	Total lipid levels in HDL	35213538	rs13107325	chr4:103188709	C=0.92, T=0.08	1	1	0.925718	0.071311	0.057-0.085	6e-24
rs13107325	Average diameter for HDL particles	35213538	rs13107325	chr4:103188709	C=0.92, T=0.08	1	1	0.925718	0.0621989	0.049-0.076	4e-19
rs13107325	Concentration of large HDL particles	35213538	rs13107325	chr4:103188709	C=0.92, T=0.08	1	1	0.925718	0.0688612	0.055-0.082	2e-23
rs13107325	Cholesteryl ester levels in HDL	35213538	rs13107325	chr4:103188709	C=0.92, T=0.08	1	1	0.925718	0.0746876	0.061-0.089	4e-26
rs13107325	Cholesteryl esters to total lipids ratio in large HDL	35213538	rs13107325	chr4:103188709	C=0.92, T=0.08	1	1	0.925718	0.0435269	0.029-0.058	6e-09
rs13107325	Apolipoprotein A1 levels	35213538	rs13107325	chr4:103188709	C=0.92, T=0.08	1	1	0.925718	0.0692251	0.055-0.083	7e-22
rs13107325	Free cholesterol levels in large HDL	35213538	rs13107325	chr4:103188709	C=0.92, T=0.08	1	1	0.925718	0.0665832	0.053-0.08	5e-22
rs13107325	Total lipid levels in large HDL	35213538	rs13107325	chr4:103188709	C=0.92, T=0.08	1	1	0.925718	0.0689495	0.055-0.082	2e-23
rs13107325	Phospholipid levels in HDL	35213538	rs13107325	chr4:103188709	C=0.92, T=0.08	1	1	0.925718	0.0687325	0.055-0.083	4e-22
rs13107325	Cholesterol to total lipids ratio in large HDL	35213538	rs13107325	chr4:103188709	C=0.92, T=0.08	1	1	0.925718	0.0468314	0.032-0.061	2e-10
rs13107325	Cholesteryl ester levels in large HDL	35213538	rs13107325	chr4:103188709	C=0.92, T=0.08	1	1	0.925718	0.0670132	0.053-0.081	6e-22
rs13107325	Free cholesterol levels in HDL	35213538	rs13107325	chr4:103188709	C=0.92, T=0.08	1	1	0.925718	0.0715063	0.058-0.085	1e-24
rs13107325	Phospholipid levels in large HDL	35213538	rs13107325	chr4:103188709	C=0.92, T=0.08	1	1	0.925718	0.0694866	0.056-0.083	1e-23
rs13107325	Edge-level brain connectivity (multivariate analysis)	36800424	rs13107325	chr4:103188709	C=0.92, T=0.08	1	1	0.929925	8.73825		2e-18
rs13107325	Osteoarthritis	34450027	rs13107325	chr4:103188709	C=0.92, T=0.08	1	1	0.0714	1.08145	1.061913357-1.10134005	3e-17
rs13107325	Node-level brain connectivity (multivariate analysis)	36800424	rs13107325	chr4:103188709	C=0.92, T=0.08	1	1	0.929925	5.76875		8e-09
rs13107325	Triglycerides to total lipids ratio in very small VLDL	35213538	rs13107325	chr4:103188709	C=0.92, T=0.08	1	1	0.925718	0.0470502	0.032-0.062	3e-10
rs13107325	Whole brain restricted isotropic diffusion (multivariate analysis)	35505052	rs13107325	chr4:103188709	C=0.92, T=0.08	1	1	NR			6e-125
rs13107325	Glycine levels	35213538	rs13107325	chr4:103188709	C=0.92, T=0.08	1	1	0.92569	0.0493389	0.035-0.064	3e-11
rs13107325	Cholesterol to total lipids ratio in very small VLDL	35213538	rs13107325	chr4:103188709	C=0.92, T=0.08	1	1	0.925718	0.054294	0.04-0.069	3e-13
rs13107325	Cholesteryl esters to total lipids ratio in very small VLDL	35213538	rs13107325	chr4:103188709	C=0.92, T=0.08	1	1	0.925718	0.0572357	0.043-0.072	9e-15
rs13107325	Phospholipids to total lipids ratio in very small VLDL	35213538	rs13107325	chr4:103188709	C=0.92, T=0.08	1	1	0.925718	0.0619694	0.047-0.077	7e-16
rs13107325	Cholesteryl ester levels in chylomicrons and extremely large VLDL	35213538	rs13107325	chr4:103188709	C=0.92, T=0.08	1	1	0.925718	0.0415676	0.027-0.056	5e-08
rs13107325	HDL cholesterol levels	35213538	rs13107325	chr4:103188709	C=0.92, T=0.08	1	1	0.925718	0.0745959	0.061-0.088	3e-26
rs13107325	Cholesterol levels in medium HDL	35213538	rs13107325	chr4:103188709	C=0.92, T=0.08	1	1	0.925718	0.0710526	0.057-0.085	1e-22
rs13107325	Cholesteryl ester levels in very large HDL	35213538	rs13107325	chr4:103188709	C=0.92, T=0.08	1	1	0.925718	0.0563786	0.043-0.07	1e-15
rs13107325	Triglycerides to total lipids ratio in very large HDL	35213538	rs13107325	chr4:103188709	C=0.92, T=0.08	1	1	0.925714	0.0438462	0.029-0.058	3e-09
rs13107325	Total esterified cholesterol levels	35213538	rs13107325	chr4:103188709	C=0.92, T=0.08	1	1	0.925718	0.0414386	0.027-0.056	5e-08
rs13107325	Whole brain restricted directional diffusion (multivariate analysis)	35505052	rs13107325	chr4:103188709	C=0.92, T=0.08	1	1	NR			7e-74
rs13107325	Triglycerides to total lipids ratio in small HDL	35213538	rs13107325	chr4:103188709	C=0.92, T=0.08	1	1	0.925718	0.0571594	0.043-0.072	2e-14
rs13107325	Ratio of triglycerides to phosphoglycerides	35213538	rs13107325	chr4:103188709	C=0.92, T=0.08	1	1	0.925726	0.053297	0.039-0.068	3e-13
rs13107325	Sphingomyelin levels	35213538	rs13107325	chr4:103188709	C=0.92, T=0.08	1	1	0.925726	0.05971	0.045-0.074	5e-16
rs13107325	Total lipid levels in very large HDL	35213538	rs13107325	chr4:103188709	C=0.92, T=0.08	1	1	0.925718	0.052796	0.039-0.067	9e-14
rs13107325	Triglyceride to HDL cholesterol ratio	38200128	rs13107325	chr4:103188709	C=0.92, T=0.08	1	1	0.0739	0.0595	0.048-0.071	9e-18
rs13107325	Cholesterol levels in very large HDL	35213538	rs13107325	chr4:103188709	C=0.92, T=0.08	1	1	0.925718	0.053841	0.04-0.068	4e-14
rs13107325	Phospholipid levels in very large HDL	35213538	rs13107325	chr4:103188709	C=0.92, T=0.08	1	1	0.925718	0.0522766	0.038-0.066	2e-13
rs13107325	Concentration of very large HDL particles	35213538	rs13107325	chr4:103188709	C=0.92, T=0.08	1	1	0.925718	0.0536293	0.04-0.068	4e-14
rs13107325	Concentration of medium HDL particles	35213538	rs13107325	chr4:103188709	C=0.92, T=0.08	1	1	0.925718	0.0682079	0.054-0.082	5e-21
rs13107325	Triglyceride to HDL cholesterol ratio	38200128	rs13107325	chr4:103188709	C=0.92, T=0.08	1	1	0.076	0.0628	0.05-0.076	2e-18
rs13107325	Total phospholipid levels in lipoprotein particles	35213538	rs13107325	chr4:103188709	C=0.92, T=0.08	1	1	0.925718	0.0442121	0.03-0.059	4e-09
rs13107325	Total concentration of lipoprotein particles	35213538	rs13107325	chr4:103188709	C=0.92, T=0.08	1	1	0.925718	0.063093	0.049-0.078	2e-17
rs13107325	Free cholesterol levels in very large HDL	35213538	rs13107325	chr4:103188709	C=0.92, T=0.08	1	1	0.925718	0.0425959	0.028-0.057	7e-09
rs13107325	Free cholesterol to total lipids ratio in very large HDL	35213538	rs13107325	chr4:103188709	C=0.92, T=0.08	1	1	0.925714	0.0581901	0.045-0.072	7e-17
rs13107325	Obstructive sleep apnea	36989840	rs13107325	chr4:103188709	C=0.92, T=0.08	1	1	0.086427	1.07301	1.05-1.09	6e-13
rs13107325	Protein SET levels	34648354	rs13107325	chr4:103188709	C=0.92, T=0.08	1	1	0.07	0.193	0.14-0.24	4e-14
rs13107325	Heparan-sulfate 6-O-sulfotransferase 1 levels	34648354	rs13107325	chr4:103188709	C=0.92, T=0.08	1	1	0.07	0.181	0.13-0.23	1e-12
rs13107325	Non-surgical knee osteoarthritis	36376028	rs13107325	chr4:103188709	C=0.92, T=0.08	1	1	0.044	1.1	1.06-1.14	9e-08
rs13107325	Bifunctional heparan sulfate N-deacetylase/N-sulfotransferase 1 levels	34648354	rs13107325	chr4:103188709	C=0.92, T=0.08	1	1	0.07	0.216	0.17-0.27	9e-17
rs13107325	Protein kinase C-binding protein NELL1 levels	34648354	rs13107325	chr4:103188709	C=0.92, T=0.08	1	1	0.07	0.185	0.13-0.24	8e-13
rs13107325	Hemoglobin concentration	35964923	rs13107325	chr4:103188709	C=0.92, T=0.08	1	1	0.07419	0.04091		9e-11
rs13107325	Cyclic AMP-dependent transcription factor ATF-6 alpha levels	34648354	rs13107325	chr4:103188709	C=0.92, T=0.08	1	1	0.07	0.214	0.17-0.26	1e-19
rs13107325	Myelin protein P0 levels	34648354	rs13107325	chr4:103188709	C=0.92, T=0.08	1	1	0.07	0.238	0.19-0.28	3e-25
rs13107325	Body mass index (MTAG)	36376304	rs13107325	chr4:103188709	C=0.92, T=0.08	1	1	NR	0.041619	0.036-0.047	4e-46
rs13107325	Phospholipids in very large HDL	38448586	rs13107325	chr4:103188709	C=0.92, T=0.08	1	1	0.0683	0.0611	0.043-0.08	7e-11
rs13107325	Total lipids in very large HDL	38448586	rs13107325	chr4:103188709	C=0.92, T=0.08	1	1	0.0682	0.0719	0.053-0.09	2e-14
rs13107325	Drinks per week	36477530	rs13107325	chr4:103188709	C=0.92, T=0.08	1	1	0.0737	0.0264	0.023-0.03	3e-59
rs13107325	Alcohol use disorder	37282553	rs13107325	chr4:103188709	C=0.92, T=0.08	1	1	0.065	9.703	-	3e-22
rs13107325	Alcohol use disorder	37282553	rs13107325	chr4:103188709	C=0.92, T=0.08	1	1	0.0808	0.8773	0.85-0.9	8e-23
rs13107325	Lung Function (forced vital capacity)	36914875	rs13107325	chr4:103188709	C=0.92, T=0.08	1	1	0.0694	6.707		2e-11
rs13107325	Mean diameter of HDL particles	38448586	rs13107325	chr4:103188709	C=0.92, T=0.08	1	1	0.0681	0.0628	0.045-0.081	2e-11
rs13107325	Multi-trait sum score	37277458	rs13107325	chr4:103188709	C=0.92, T=0.08	1	1	NR			1e-08
rs13107325	Left-hemisphere somatomotor network to amygdala white-matter structural connectivity	38438384	rs13107325	chr4:103188709	C=0.92, T=0.08	1	1	NR	0.0946559	0.064-0.125	2e-09
rs13107325	Right-hemisphere somatomotor network to amygdala white-matter structural connectivity	38438384	rs13107325	chr4:103188709	C=0.92, T=0.08	1	1	NR	0.0936863	0.064-0.124	1e-09
rs13107325	Right-hemisphere limbic network to hippocampus white-matter structural connectivity	38438384	rs13107325	chr4:103188709	C=0.92, T=0.08	1	1	NR	0.199318	0.17-0.23	3e-35
rs13107325	Right-hemisphere default mode network to hippocampus white-matter structural connectivity	38438384	rs13107325	chr4:103188709	C=0.92, T=0.08	1	1	NR	0.124226	0.094-0.155	1e-15
rs13107325	Left-hemisphere salience/ventral attention network to amygdala white-matter structural connectivity	38438384	rs13107325	chr4:103188709	C=0.92, T=0.08	1	1	NR	0.106565	0.077-0.137	3e-12
rs13107325	Left-hemisphere limbic network to caudate white-matter structural connectivity	38438384	rs13107325	chr4:103188709	C=0.92, T=0.08	1	1	NR	0.129895	0.1-0.16	2e-18
rs13107325	Left-hemisphere limbic network to hippocampus white-matter structural connectivity	38438384	rs13107325	chr4:103188709	C=0.92, T=0.08	1	1	NR	0.125233	0.094-0.156	2e-15
rs13107325	Serum albumin levels	34594039	rs13107325	chr4:103188709	C=0.92, T=0.08	1	1	NR	0.0559	0.047-0.065	8e-33
rs13107325	Aspartate aminotransferase levels	34594039	rs13107325	chr4:103188709	C=0.92, T=0.08	1	1	NR	0.0593	0.051-0.068	3e-42
rs13107325	Medication use (agents acting on the renin-angiotensin system)	34594039	rs13107325	chr4:103188709	C=0.92, T=0.08	1	1	NR	0.0716	0.049-0.094	4e-10
rs13107325	Waist circumference adjusted for Body mass index	34021172	rs13107325	chr4:103188709	C=0.92, T=0.08	1	1	NR	0.040075	0.029-0.051	2e-13
rs13107325	Vegetables liking	35585065	rs13107325	chr4:103188709	C=0.92, T=0.08	1	1	0.0726	0.037435	0.024-0.051	5e-08
rs13107325	Brussel sprout liking	35585065	rs13107325	chr4:103188709	C=0.92, T=0.08	1	1	0.0726	0.041452	0.028-0.055	1e-09
rs13107325	Hemoglobin	34594039	rs13107325	chr4:103188709	C=0.92, T=0.08	1	1	NR	0.0373	0.03-0.044	4e-25
rs13107325	Gamma glutamyl transpeptidase	34594039	rs13107325	chr4:103188709	C=0.92, T=0.08	1	1	NR	0.0283	0.02-0.037	2e-11
rs13107325	Height	34594039	rs13107325	chr4:103188709	C=0.92, T=0.08	1	1	NR	0.0266	0.021-0.033	2e-17
rs13107325	HDL cholesterol	34594039	rs13107325	chr4:103188709	C=0.92, T=0.08	1	1	NR	0.082	0.074-0.09	6e-80
rs13107325	Vertex-wise sulcal depth	34910505	rs13107325	chr4:103188709	C=0.92, T=0.08	1	1	0.08	15.53		2e-54
rs13107325	Whole brain free water diffusion (multivariate analysis)	35505052	rs13107325	chr4:103188709	C=0.92, T=0.08	1	1	NR			4e-45
rs13107325	Urine argininate* levels in chronic kidney disease	37277652	rs13107325	chr4:103188709	C=0.92, T=0.08	1	1	0.08	0.183	0.13-0.23	3e-12
rs13107325	Calcium levels	34594039	rs13107325	chr4:103188709	C=0.92, T=0.08	1	1	NR	0.064	0.055-0.073	5e-42
rs13107325	High density lipoprotein cholesterol levels	34887591	rs13107325	chr4:103188709	C=0.92, T=0.08	1	1	0.0638957	0.0827466	0.077-0.088	3e-115
rs13107325	Free cholesterol in medium HDL (UKB data field 23570)	36764567	rs13107325	chr4:103188709	C=0.92, T=0.08	1	1	0.0749924	0.069249	0.053-0.085	3e-17
rs13107325	Cholesteryl esters in medium HDL (UKB data field 23569)	36764567	rs13107325	chr4:103188709	C=0.92, T=0.08	1	1	0.0749924	0.0704255	0.054-0.087	3e-17
rs13107325	Cholesterol in medium HDL (UKB data field 23568)	36764567	rs13107325	chr4:103188709	C=0.92, T=0.08	1	1	0.0749924	0.0705141	0.054-0.087	2e-17
rs13107325	HDL cholesterol levels (UKB data field 23406)	36764567	rs13107325	chr4:103188709	C=0.92, T=0.08	1	1	0.0749924	0.0732333	0.057-0.089	2e-19
rs13107325	Concentration of HDL particles (UKB data field 23430)	36764567	rs13107325	chr4:103188709	C=0.92, T=0.08	1	1	0.0749924	0.0641545	0.048-0.081	3e-14
rs13107325	Cholesteryl esters in HDL (UKB data field 23418)	36764567	rs13107325	chr4:103188709	C=0.92, T=0.08	1	1	0.0749924	0.0735194	0.058-0.09	2e-19
rs13107325	Total concentration of lipoprotein particles (UKB data field 23427)	36764567	rs13107325	chr4:103188709	C=0.92, T=0.08	1	1	0.0749924	0.0602993	0.044-0.077	1e-12
rs13107325	Total lipids in HDL (UKB data field 23426)	36764567	rs13107325	chr4:103188709	C=0.92, T=0.08	1	1	0.0749924	0.0700924	0.054-0.086	6e-18
rs13107325	Body mass index	36581621	rs13107325	chr4:103188709	C=0.92, T=0.08	1	1	NR	0.0522	0.047-0.057	2e-94
rs13107325	Phospholipids in HDL (UKB data field 23414)	36764567	rs13107325	chr4:103188709	C=0.92, T=0.08	1	1	0.0749924	0.0678526	0.052-0.084	9e-17
rs13107325	Sphingomyelins levels (UKB data field 23438)	36764567	rs13107325	chr4:103188709	C=0.92, T=0.08	1	1	0.0749819	0.0534147	0.037-0.07	2e-10
rs13107325	Free cholesterol in HDL (UKB data field 23422)	36764567	rs13107325	chr4:103188709	C=0.92, T=0.08	1	1	0.0749924	0.0695127	0.054-0.085	5e-18
rs13107325	Intelligence	36378351	rs13107325	chr4:103188709	C=0.92, T=0.08	1	1	NR			5e-23
rs13107325	Medial temporal thickness (unadjusted for global measures)	36893272	rs13107325	chr4:103188709	C=0.92, T=0.08	1	1	NR	0.0772	0.05-0.104	2e-08
rs13107325	Occipital thickness (unadjusted for global measures)	36893272	rs13107325	chr4:103188709	C=0.92, T=0.08	1	1	NR	0.089	0.062-0.116	1e-10
rs13107325	Temporal pole thickness (unadjusted for global measures)	36893272	rs13107325	chr4:103188709	C=0.92, T=0.08	1	1	NR	0.0754	0.048-0.103	5e-08
rs13107325	Gastroesophageal reflux disease or posttraumatic stress disorder (pleiotropy)	36753304	rs13107325	chr4:103188709	C=0.92, T=0.08	1	1	NR			4e-08
rs13107325	Gastroesophageal reflux disease or schizophrenia (pleiotropy)	36753304	rs13107325	chr4:103188709	C=0.92, T=0.08	1	1	NR			2e-14
rs13107325	Ventral frontal thickness (unadjusted for global measures)	36893272	rs13107325	chr4:103188709	C=0.92, T=0.08	1	1	NR	0.0721	0.045-0.099	2e-07
rs13107325	Ventromedial occipital thickness (unadjusted for global measures)	36893272	rs13107325	chr4:103188709	C=0.92, T=0.08	1	1	NR	0.1467	0.12-0.17	4e-26
rs13107325	Non-response to survey questionnaires: prefer not to answer item	37386106	rs13107325	chr4:103188709	C=0.92, T=0.08	1	1	NR			7e-10
rs13107325	Body mass index or hip osteoarthritis (pleiotropy)	36889626	rs13107325	chr4:103188709	C=0.92, T=0.08	1	1	NR			2e-52
rs13107325	Body mass index or knee osteoarthritis (pleiotropy)	36889626	rs13107325	chr4:103188709	C=0.92, T=0.08	1	1	NR			2e-48
rs13107325	Body mass index or osteoarthritis (pleiotropy)	36889626	rs13107325	chr4:103188709	C=0.92, T=0.08	1	1	NR			1e-25
rs13107325	Body mass index or osteoarthritis (pleiotropy)	36889626	rs13107325	chr4:103188709	C=0.92, T=0.08	1	1	NR			2e-31
rs13107325	Body mass index or osteoarthritis (pleiotropy)	36889626	rs13107325	chr4:103188709	C=0.92, T=0.08	1	1	NR			2e-51
rs13107325	Personality traits or cognitive traits (multivariate analysis)	37365406	rs13107325	chr4:103188709	C=0.92, T=0.08	1	1	NR			1e-25
rs13107325	Femur length to body height ratio	37471560	rs13107325	chr4:103188709	C=0.92, T=0.08	1	1	NR	0.00139366	0.0012-0.0016	3e-43
rs13107325	Phospholipids to total lipids in medium HDL percentage (UKB data field 23639)	36764567	rs13107325	chr4:103188709	C=0.92, T=0.08	1	1	0.0749924	0.0580962	0.041-0.075	1e-11
rs13107325	Free cholesterol to total lipids in very large HDL percentage (UKB data field 23632)	36764567	rs13107325	chr4:103188709	C=0.92, T=0.08	1	1	0.0749941	0.0596599	0.044-0.075	1e-13
rs13107325	Concentration of medium HDL particles (UKB data field 23565)	36764567	rs13107325	chr4:103188709	C=0.92, T=0.08	1	1	0.0749924	0.0677031	0.051-0.084	4e-16
rs13107325	Phospholipids in medium HDL (UKB data field 23567)	36764567	rs13107325	chr4:103188709	C=0.92, T=0.08	1	1	0.0749924	0.0607746	0.044-0.077	5e-13
rs13107325	Total lipids in medium HDL (UKB data field 23566)	36764567	rs13107325	chr4:103188709	C=0.92, T=0.08	1	1	0.0749924	0.0647636	0.048-0.081	9e-15
rs13107325	Cholesteryl esters in large HDL (UKB data field 23562)	36764567	rs13107325	chr4:103188709	C=0.92, T=0.08	1	1	0.0749924	0.0666365	0.051-0.082	2e-16
rs13107325	Phospholipids to total lipids in very small VLDL percentage (UKB data field 23604)	36764567	rs13107325	chr4:103188709	C=0.92, T=0.08	1	1	0.0749924	0.0580204	0.041-0.075	4e-11
rs13107325	Argininate levels	36635386	rs13107325	chr4:103188709	C=0.92, T=0.08	1	1	0.0739321	0.253074	0.2-0.31	7e-19
rs13107325	Cholesterol to total lipids in medium HDL percentage (UKB data field 23640)	36764567	rs13107325	chr4:103188709	C=0.92, T=0.08	1	1	0.0749924	0.0552683	0.038-0.072	1e-10
rs13107325	Free cholesterol to total lipids in medium HDL percentage (UKB data field 23642)	36764567	rs13107325	chr4:103188709	C=0.92, T=0.08	1	1	0.0749924	0.0689706	0.053-0.085	1e-17
rs13107325	Apolipoprotein A1 levels (UKB data field 23440)	36764567	rs13107325	chr4:103188709	C=0.92, T=0.08	1	1	0.0749924	0.0680362	0.052-0.084	2e-16
rs13107325	Post-traumatic stress disorder (MTAG)	37218628	rs13107325	chr4:103188709	C=0.92, T=0.08	1	1	0.07952	0.0228358	0.015-0.031	6e-09
rs13107325	Osteoarthritis	36411363	rs13107325	chr4:103188709	C=0.92, T=0.08	1	1	NR	1.08939	1.06-1.12	3e-08
rs13107325	Osteoarthritis	36411363	rs13107325	chr4:103188709	C=0.92, T=0.08	1	1	0.005	1.09	1.06-1.12	1e-08
rs13107325	Osteoarthritis	36411363	rs13107325	chr4:103188709	C=0.92, T=0.08	1	1	NR	1.08	1.05-1.11	4e-10
rs13107325	Cannabis use disorder (MTAG)	37985822	rs13107325	chr4:103188709	C=0.92, T=0.08	1	1	0.08	0.041	0.03-0.052	5e-13
rs13107325	Osteoarthritis	36411363	rs13107325	chr4:103188709	C=0.92, T=0.08	1	1	NR	1.09	0.01-1.07	6e-17
rs13107325	Total cholesterol levels in very large HDL	38448586	rs13107325	chr4:103188709	C=0.92, T=0.08	1	1	0.0676	0.0777	0.059-0.096	2e-16
rs13107325	Cholesterol esters in very large HDL	38448586	rs13107325	chr4:103188709	C=0.92, T=0.08	1	1	0.0675	0.0759	0.057-0.095	1e-15
rs13107325	Free cholesterol in very large HDL	38448586	rs13107325	chr4:103188709	C=0.92, T=0.08	1	1	0.0682	0.0764	0.058-0.095	4e-16
rs13107325	Systolic blood pressure	34594039	rs13107325	chr4:103188709	C=0.92, T=0.08	1	1	NR	0.0284	0.02-0.037	3e-11
rs13107325	Total cholesterol levels	34594039	rs13107325	chr4:103188709	C=0.92, T=0.08	1	1	NR	0.0418	0.033-0.05	3e-21
rs13107325	Plasma argininate* levels in chronic kidney disease	37277652	rs13107325	chr4:103188709	C=0.92, T=0.08	1	1	0.08	0.184	0.13-0.24	2e-11
rs13107325	Red blood cell count	34594039	rs13107325	chr4:103188709	C=0.92, T=0.08	1	1	NR	0.0349	0.027-0.043	2e-19
rs13107325	Hematocrit	34594039	rs13107325	chr4:103188709	C=0.92, T=0.08	1	1	NR	0.0375	0.03-0.045	4e-24
rs13107325	Vertex-wise cortical surface area	34910505	rs13107325	chr4:103188709	C=0.92, T=0.08	1	1	0.08	10.21		2e-24
rs13107325	Vertex-wise cortical thickness	34910505	rs13107325	chr4:103188709	C=0.92, T=0.08	1	1	0.08	28.2		6e-175
rs13107325	Mean arterial pressure	34594039	rs13107325	chr4:103188709	C=0.92, T=0.08	1	1	NR	0.0363	0.028-0.045	7e-17
rs13107325	Serum uric acid levels	34594039	rs13107325	chr4:103188709	C=0.92, T=0.08	1	1	NR	0.031	0.023-0.039	1e-15
rs13107325	Common executive function	36150907	rs13107325	chr4:103188709	C=0.92, T=0.08	1	1	NR			1e-08
rs13107325	Intelligence	36150907	rs13107325	chr4:103188709	C=0.92, T=0.08	1	1	NR			7e-10
rs13107325	Alcohol use disorder (MTAG)	37156939	rs13107325	chr4:103188709	C=0.92, T=0.08	1	1	NR	0.0478908	0.037-0.059	1e-18
rs13107325	Body mass index	37280435	rs13107325	chr4:103188709	C=0.92, T=0.08	1	1	NR	0.0461563	0.039-0.053	4e-38
rs13107325	Systolic blood pressure	38459180	rs13107325	chr4:103188709	C=0.92, T=0.08	1	1	NR	0.04	0.032-0.048	1e-16
rs13107325	Diastolic blood pressure	38459180	rs13107325	chr4:103188709	C=0.92, T=0.08	1	1	NR	0.06	0.048-0.072	9e-21
rs13107325	Diastolic blood pressure	38459180	rs13107325	chr4:103188709	C=0.92, T=0.08	1	1	NR	0.06	0.052-0.068	2e-43
rs13107325	sMRI-derived phenotypes (MOSTest) (pleiotropy)	38531894	rs13107325	chr4:103188709	C=0.92, T=0.08	1	1	NR			4.94065645841247e-324
rs13107325	Decaffeinated coffee consumption and/or alcohol use disorder score	35898629	rs13107325	chr4:103188709	C=0.92, T=0.08	1	1	NR			4e-23
rs13107325	Decaffeinated coffee consumption and/or alcohol consumption score	35898629	rs13107325	chr4:103188709	C=0.92, T=0.08	1	1	NR			7e-22
rs13107325	Decaffeinated coffee consumption and/or alcohol dependence and hazardous-use score	35898629	rs13107325	chr4:103188709	C=0.92, T=0.08	1	1	NR			3e-24
rs13107325	Decaffeinated coffee consumption and/or lifetime cannabis use	35898629	rs13107325	chr4:103188709	C=0.92, T=0.08	1	1	NR			1e-19
rs13107325	Decaffeinated coffee consumption or major depression disorder	35898629	rs13107325	chr4:103188709	C=0.92, T=0.08	1	1	NR			2e-16
rs13107325	Decaffeinated coffee consumption and/or neuroticism	35898629	rs13107325	chr4:103188709	C=0.92, T=0.08	1	1	NR			2e-16
rs13107325	Decaffeinated coffee consumption and/or insomnia	35898629	rs13107325	chr4:103188709	C=0.92, T=0.08	1	1	NR			2e-16
rs13107325	Cortical surface area	34560273	rs13107325	chr4:103188709	C=0.92, T=0.08	1	1	0.0706			1e-17
rs13107325	Cortical thickness	34560273	rs13107325	chr4:103188709	C=0.92, T=0.08	1	1	0.0706			1e-17
rs13107325	Waist-hip index	34021172	rs13107325	chr4:103188709	C=0.92, T=0.08	1	1	NR	0.0411267	0.031-0.052	3e-14
rs13107325	High density lipoprotein cholesterol levels	34887591	rs13107325	chr4:103188709	C=0.92, T=0.08	1	1	NR			1e-185
rs13107325	Schizophrenia	35396580	rs13107325	chr4:103188709	C=0.92, T=0.08	1	1	0.94	0.85095	0.82-0.88	3e-23
rs13107325	Leisure screen time	36071172	rs13107325	chr4:103188709	C=0.92, T=0.08	1	1	0.926	0.04	0.026-0.054	2e-09
rs13107325	Moderate-to-vigorous intensity physical activity during leisure time	36071172	rs13107325	chr4:103188709	C=0.92, T=0.08	1	1	0.93	0.031	0.017-0.045	2e-06
rs13107325	Systolic blood pressure	35762941	rs13107325	chr4:103188709	C=0.92, T=0.08	1	1	NR	0.8966	0.76-1.04	5e-36
rs13107325	Total cholesterol levels	34887591	rs13107325	chr4:103188709	C=0.92, T=0.08	1	1	NR			6e-45
rs13107325	Triglyceride levels	34887591	rs13107325	chr4:103188709	C=0.92, T=0.08	1	1	NR			2e-37
rs13107325	Insomnia	35835914	rs13107325	chr4:103188709	C=0.92, T=0.08	1	1	NR	0.017	0.013-0.021	7e-24
rs13107325	Low density lipoprotein cholesterol levels	34887591	rs13107325	chr4:103188709	C=0.92, T=0.08	1	1	0.0642707	0.0251333	0.02-0.031	7e-15
rs13107325	Total cholesterol levels	34887591	rs13107325	chr4:103188709	C=0.92, T=0.08	1	1	0.0640003	0.0395317	0.034-0.045	1e-34
rs13107325	Triglyceride levels	34887591	rs13107325	chr4:103188709	C=0.92, T=0.08	1	1	0.0641593	0.0372865	0.032-0.043	2e-27
rs13107325	Diastolic blood pressure	35762941	rs13107325	chr4:103188709	C=0.92, T=0.08	1	1	NR	0.6382	0.56-0.72	6e-54
rs13107325	Low density lipoprotein cholesterol levels	34887591	rs13107325	chr4:103188709	C=0.92, T=0.08	1	1	NR			1e-17
rs13107325	Body mass index	34594039	rs13107325	chr4:103188709	C=0.92, T=0.08	1	1	NR	0.0493	0.041-0.058	1e-28
rs13107325	Estimated glomerular filtration rate (creatinine)	35710981	rs13107325	chr4:103188709	C=0.92, T=0.08	1	1	0.0722	5.742		9e-09
rs13107325	Diastolic blood pressure	34594039	rs13107325	chr4:103188709	C=0.92, T=0.08	1	1	NR	0.0432	0.034-0.052	1e-21
rs13107325	Insomnia	35835914	rs13107325	chr4:103188709	C=0.92, T=0.08	1	1	NR	0.019	0.015-0.023	1e-17
rs13107325	Diastolic blood pressure x depressive symptoms interaction (2df test)	34734193	rs13107325	chr4:103188709	C=0.92, T=0.08	1	1	NR			8e-11
rs13107325	Attention deficit hyperactivity disorder or autism spectrum disorder or intelligence (pleiotropy)	35764056	rs13107325	chr4:103188709	C=0.92, T=0.08	1	1	NR			2e-22
rs13107325	Risk-taking behavior (multivariate analysis)	36324656	rs13107325	chr4:103188709	C=0.92, T=0.08	1	1	NR			2e-17
rs13107325	Albumin levels	34321204	rs13107325	chr4:103188709	C=0.92, T=0.08	1	1	0.08	0.21	0.16-0.26/	2e-19
rs13195636	Inguinal hernia	34382107	rs13195636	chr6:27509493	A=0.929, C=0.071	1	1	0.88	1.12		2e-09
rs13195636	Schizophrenia or breast cancer (pleiotropy)	37467357	rs13195636	chr6:27509493	A=0.929, C=0.071	1	1	NR			4e-43
rs13195636	Schizophrenia or ER positive breast cancer (pleiotropy)	37467357	rs13195636	chr6:27509493	A=0.929, C=0.071	1	1	NR			1e-43
rs13195636	Red meat related metabolomic signature	36974753	rs13195636	chr6:27509493	A=0.929, C=0.071	1	1	NR	0.03882		7e-09
rs13233308	Schizophrenia (MTAG)	32606422	rs13233308	chr7:87244960	C=0.534, T=0.466	1	1	NR			2e-08
rs13233308	Schizophrenia (MTAG)	32606422	rs13233308	chr7:87244960	C=0.534, T=0.466	1	1	NR			2e-09
rs13233308	Neurological blood protein biomarker levels	31320639	rs13233308	chr7:87244960	C=0.534, T=0.466	1	1	0.4815	0.37657	0.27-0.48	6e-13
rs13233308	Schizophrenia	26198764	rs13233308	chr7:87244960	C=0.534, T=0.466	1	1	NR	1.05263		3e-07
rs13233308	Schizophrenia	35396580	rs13233308	chr7:87244960	C=0.534, T=0.466	1	1	0.556	1.04624	1.03-1.06	8e-10
rs132582	Age when finished full-time education (standard GWA)	37106081	rs132582	chr22:39988175	C=0.456, T=0.544	1	1	NR	0.025092	0.016-0.034	2e-08
rs1451488	Cognitive ability, years of educational attainment or schizophrenia (pleiotropy)	31374203	rs1451488	chr2:199990107	A=0.474, G=0.526	1	1	NR	0.0108934	0.007-0.0148	4e-08
rs1451488	Schizophrenia	31740837	rs1451488	chr2:199990107	A=0.474, G=0.526	1	1	NR	1.05601	1.04-1.07	3e-09
rs1451488	Schizophrenia	30285260	rs1451488	chr2:199990107	A=0.474, G=0.526	1	1	NR	1.06045	1.04-1.08	1e-07
rs1451488	Schizophrenia	29483656	rs1451488	chr2:199990107	A=0.474, G=0.526	1	1	NR	1.06952	1.05-1.09	5e-12
rs1451488	Schizophrenia vs ADHD (ordinary least squares (OLS))	33686288	rs1451488	chr2:199990107	A=0.474, G=0.526	1	1	NR	0.023		2e-11
rs1451488	Schizophrenia	26198764	rs1451488	chr2:199990107	A=0.474, G=0.526	1	1	NR	1.06383		6e-08
rs1593304	Worry	29942085	rs1593304	chr7:131619847	A=0.183, G=0.817	1	1	NR	0.01679	0.011-0.023	2e-08
rs1593304	Body mass index	36581621	rs1593304	chr7:131619847	A=0.183, G=0.817	1	1	NR	0.0117	0.008-0.0154	9e-10
rs1593304	Schizophrenia	35396580	rs1593304	chr7:131619847	A=0.183, G=0.817	1	1	0.248	0.93866	0.92-0.96	3e-11
rs1604060	Schizophrenia	35396580	rs1604060	chr3:117772036	A=0.121, G=0.879	1	1	0.0872	0.93454	0.91-0.96	2e-07
rs1611236	Lymphocyte count	34469753	rs1611236	chr6:29748690	A=0.282, G=0.718	1	1	0.678			4e-48
rs1611236	Monocyte count	34469753	rs1611236	chr6:29748690	A=0.282, G=0.718	1	1	0.678			7e-31
rs1611236	Basophil count	34469753	rs1611236	chr6:29748690	A=0.282, G=0.718	1	1	0.678			1e-16
rs1611236	Eosinophil counts	34469753	rs1611236	chr6:29748690	A=0.282, G=0.718	1	1	0.678			8e-38
rs1611236	Neutrophil count	34469753	rs1611236	chr6:29748690	A=0.282, G=0.718	1	1	0.678			6e-22
rs1611236	Platelet-to-lymphocyte ratio	34469753	rs1611236	chr6:29748690	A=0.282, G=0.718	1	1	0.678			4e-29
rs1615350	Cognitive ability, years of educational attainment or schizophrenia (pleiotropy)	31374203	rs1615350	chr12:123650335	C=0.279, T=0.721	1	1	NR	0.0232728	0.019-0.028	1e-25
rs1615350	Schizophrenia	30285260	rs1615350	chr12:123650335	C=0.279, T=0.721	1	1	NR	1.08885	1.06-1.11	4e-12
rs1615350	Schizophrenia	30285260	rs1615350	chr12:123650335	C=0.279, T=0.721	1	1	NR	1.0929	1.07-1.11	1e-17
rs1615350	Anorexia nervosa, attention-deficit/hyperactivity disorder, autism spectrum disorder, bipolar disorder, major depression, obsessive-compulsive disorder, schizophrenia, or Tourette syndrome (pleiotropy)	31835028	rs1615350	chr12:123650335	C=0.279, T=0.721	1	1	NR			5e-10
rs1615350	Schizophrenia	28991256	rs1615350	chr12:123650335	C=0.279, T=0.721	1	1	NR	1.0917	1.07-1.11	6e-18
rs1615350	Personality traits or cognitive traits (multivariate analysis)	37365406	rs1615350	chr12:123650335	C=0.279, T=0.721	1	1	NR			7e-12
rs167924	Platelet count	32888494	rs167924	chr3:107379837	A=0.363, G=0.637	1	1	0.622854	0.0208252	0.016-0.025	2e-19
rs167924	Platelet count	32888493	rs167924	chr3:107379837	A=0.363, G=0.637	1	1	0.624475	0.019234	0.016-0.023	3e-24
rs167924	Platelet count	32888493	rs167924	chr3:107379837	A=0.363, G=0.637	1	1	0.689237			8e-23
rs167924	Total testosterone levels	36653534	rs167924	chr3:107379837	A=0.363, G=0.637	1	1	NR	0.0189472	0.012-0.025	9e-09
rs167924	Schizophrenia	35396580	rs167924	chr3:107379837	A=0.363, G=0.637	1	1	0.36	0.94971	0.93-0.97	5e-10
rs16851048	Schizophrenia	31268507	rs16851048	chr1:177276006	C=0.217, T=0.783	1	1	NR			2e-07
rs16851048	Schizophrenia	35396580	rs16851048	chr1:177276006	C=0.217, T=0.783	1	1	0.788	0.93491	0.92-0.95	5e-14
rs17194490	Schizophrenia (MTAG)	32606422	rs17194490	chr3:2547786	G=0.84, T=0.16	1	1	NR			2e-11
rs17194490	Schizophrenia	31740837	rs17194490	chr3:2547786	G=0.84, T=0.16	1	1	NR	1.10385	1.08-1.13	2e-11
rs17194490	Schizophrenia	26198764	rs17194490	chr3:2547786	G=0.84, T=0.16	1	1	NR	1.1		1e-11
rs17194490	Schizophrenia	25056061	rs17194490	chr3:2547786	G=0.84, T=0.16	1	1	0.156	1.101	1.070-1.132	3e-11
rs17194490	Autism spectrum disorder or schizophrenia	28540026	rs17194490	chr3:2547786	G=0.84, T=0.16	1	1	NR	1.09	1.06-1.12	5e-10
rs17194490	Schizophrenia	31268507	rs17194490	chr3:2547786	G=0.84, T=0.16	1	1	NR			5e-11
rs17194490	Schizophrenia	35396580	rs17194490	chr3:2547786	G=0.84, T=0.16	1	1	0.858	0.92635	0.9-0.95	8e-12
rs17731	Monocyte count	32888493	rs17731	chr10:3821561	A=0.349, G=0.651	1	1	0.388658			3e-12
rs17731	Monocyte count	32888493	rs17731	chr10:3821561	A=0.349, G=0.651	1	1	0.373507	0.014337	0.011-0.018	1e-13
rs17731	Monocyte count	32888494	rs17731	chr10:3821561	A=0.349, G=0.651	1	1	0.373883	0.0175174	0.013-0.022	2e-14
rs17731	Schizophrenia	26198764	rs17731	chr10:3821561	A=0.349, G=0.651	1	1	NR	1.05		2e-06
rs17731	Schizophrenia	35396580	rs17731	chr10:3821561	A=0.349, G=0.651	1	1	0.653	0.94469	0.93-0.96	5e-14
rs17731	Height	36224396	rs17731	chr10:3821561	A=0.349, G=0.651	1	1	0.3634	0.0119	0.011-0.013	1e-65
rs1881046	Schizophrenia	35396580	rs1881046	chr2:156835793	G=0.665, T=0.335	1	1	0.66	1.04676	1.03-1.06	4e-09
rs2053079	Schizophrenia	31268507	rs2053079	chr19:30987423	A=0.741, G=0.259	1	1	NR			2e-09
rs2053079	Schizophrenia	30285260	rs2053079	chr19:30987423	A=0.741, G=0.259	1	1	NR	1.07446	1.05-1.1	2e-08
rs2053079	Schizophrenia	30285260	rs2053079	chr19:30987423	A=0.741, G=0.259	1	1	NR	1.0661	1.04-1.09	5e-09
rs2053079	Schizophrenia	29483656	rs2053079	chr19:30987423	A=0.741, G=0.259	1	1	NR	1.07296	1.05-1.09	2e-10
rs2053079	Schizophrenia vs Tourette's syndrome and other tic disorders (ordinary least squares (OLS))	33686288	rs2053079	chr19:30987423	A=0.741, G=0.259	1	1	NR	0.0207		2e-08
rs2053079	Schizophrenia vs autism spectrum disorder (ordinary least squares (OLS))	33686288	rs2053079	chr19:30987423	A=0.741, G=0.259	1	1	NR	0.0177		4e-09
rs2053079	Schizophrenia vs ADHD (ordinary least squares (OLS))	33686288	rs2053079	chr19:30987423	A=0.741, G=0.259	1	1	NR	0.019		3e-08
rs2053079	Schizophrenia	26198764	rs2053079	chr19:30987423	A=0.741, G=0.259	1	1	NR	1.07527		2e-09
rs2053079	Schizophrenia	28991256	rs2053079	chr19:30987423	A=0.741, G=0.259	1	1	NR	1.0661	1.04-1.09	5e-09
rs2053079	Schizophrenia	25056061	rs2053079	chr19:30987423	A=0.741, G=0.259	1	1	0.231	1.07411	1.05-1.1	4e-09
rs2053079	Schizophrenia	35396580	rs2053079	chr19:30987423	A=0.741, G=0.259	1	1	0.784	0.95533	0.94-0.97	2e-07
rs2078266	Schizophrenia	35396580	rs2078266	chr9:138378856	A=0.158, G=0.842	1	1	0.149	1.05813	1.04-1.08	2e-07
rs215412	Cognitive ability, years of educational attainment or schizophrenia (pleiotropy)	31374203	rs215412	chr4:23423586	A=0.304, G=0.696	1	1	NR	0.011997	0.0078-0.0162	3e-08
rs215412	Schizophrenia	31740837	rs215412	chr4:23423586	A=0.304, G=0.696	1	1	NR	1.06258	1.04-1.08	6e-09
rs215412	Schizophrenia (MTAG)	33479212	rs215412	chr4:23423586	A=0.304, G=0.696	1	1	0.3042	0.0640761	0.041-0.087	3e-08
rs217336	Brain morphology (MOSTest)	35164939	rs217336	chr6:84341803	A=0.444, C=0.556	1	1	NR			3e-06
rs2252074	Lung Function (FVC)	30595370	rs2252074	chr7:104594253	G=0.415, T=0.585	1	1	NR			4e-09
rs2332700	Schizophrenia (MTAG)	32606422	rs2332700	chr14:72417326	C=0.247, G=0.753	1	1	NR			4e-08
rs2332700	Schizophrenia	30285260	rs2332700	chr14:72417326	C=0.247, G=0.753	1	1	NR	1.07991	1.06-1.1	7e-10
rs2332700	Anorexia nervosa, attention-deficit/hyperactivity disorder, autism spectrum disorder, bipolar disorder, major depression, obsessive-compulsive disorder, schizophrenia, or Tourette syndrome (pleiotropy)	31835028	rs2332700	chr14:72417326	C=0.247, G=0.753	1	1	NR			5e-10
rs2332700	Schizophrenia	29483656	rs2332700	chr14:72417326	C=0.247, G=0.753	1	1	NR	1.073	1.05-1.09	2e-10
rs2332700	Schizophrenia	26198764	rs2332700	chr14:72417326	C=0.247, G=0.753	1	1	NR	1.08		1e-09
rs2332700	Schizophrenia	25056061	rs2332700	chr14:72417326	C=0.247, G=0.753	1	1	0.249	1.073	1.048-1.098	5e-09
rs2332700	Autism spectrum disorder or schizophrenia	28540026	rs2332700	chr14:72417326	C=0.247, G=0.753	1	1	NR	1.07	1.05-1.09	2e-09
rs2332700	Schizophrenia	31268507	rs2332700	chr14:72417326	C=0.247, G=0.753	1	1	NR			1e-09
rs2333321	Schizophrenia	31740837	rs2333321	chr4:176859992	A=0.204, G=0.796	1	1	NR	1.07412	1.05-1.1	2e-10
rs2381411	Schizophrenia	35396580	rs2381411	chr9:36319928	C=0.399, T=0.601	1	1	0.601	0.95667	0.94-0.97	4e-09
rs2514218	Bipolar disorder (MTAG)	32606422	rs2514218	chr11:113392994	C=0.648, T=0.352	1	1	NR			5e-09
rs2514218	Schizophrenia (MTAG)	32606422	rs2514218	chr11:113392994	C=0.648, T=0.352	1	1	NR			3e-08
rs2514218	Schizophrenia (MTAG)	32606422	rs2514218	chr11:113392994	C=0.648, T=0.352	1	1	NR			7e-11
rs2514218	Cognitive ability, years of educational attainment or schizophrenia (pleiotropy)	31374203	rs2514218	chr11:113392994	C=0.648, T=0.352	1	1	NR	0.0124199	0.0083-0.0165	2e-09
rs2514218	Schizophrenia	31740837	rs2514218	chr11:113392994	C=0.648, T=0.352	1	1	NR	1.07713	1.06-1.1	2e-11
rs2514218	Bipolar disorder or major depressive disorder	31926635	rs2514218	chr11:113392994	C=0.648, T=0.352	1	1	NR	1.03093		3e-10
rs2514218	Neuropsychiatric disorders	33479212	rs2514218	chr11:113392994	C=0.648, T=0.352	1	1	NR	6.072		1e-09
rs2514218	Schizophrenia (MTAG)	33479212	rs2514218	chr11:113392994	C=0.648, T=0.352	1	1	0.3519	0.0789331	0.056-0.102	1e-11
rs2514218	Bipolar disorder (MTAG)	33479212	rs2514218	chr11:113392994	C=0.648, T=0.352	1	1	0.3519	0.0723549	0.05-0.095	2e-10
rs2514218	Schizophrenia	30285260	rs2514218	chr11:113392994	C=0.648, T=0.352	1	1	NR	1.075	1.05-1.1	5e-10
rs2514218	Schizophrenia	30285260	rs2514218	chr11:113392994	C=0.648, T=0.352	1	1	NR	1.07527	1.05-1.1	1e-10
rs2514218	Anorexia nervosa, attention-deficit/hyperactivity disorder, autism spectrum disorder, bipolar disorder, major depression, obsessive-compulsive disorder, schizophrenia, or Tourette syndrome (pleiotropy)	31835028	rs2514218	chr11:113392994	C=0.648, T=0.352	1	1	NR			2e-11
rs2514218	Schizophrenia	29483656	rs2514218	chr11:113392994	C=0.648, T=0.352	1	1	NR	1.09051	1.07-1.11	2e-12
rs2514218	Schizophrenia vs autism spectrum disorder (ordinary least squares (OLS))	33686288	rs2514218	chr11:113392994	C=0.648, T=0.352	1	1	NR	0.0174		7e-09
rs2514218	Schizophrenia	26198764	rs2514218	chr11:113392994	C=0.648, T=0.352	1	1	NR	1.07527		2e-10
rs2514218	Schizophrenia	28991256	rs2514218	chr11:113392994	C=0.648, T=0.352	1	1	NR	1.07759	1.06-1.1	5e-11
rs2514218	Schizophrenia	25056061	rs2514218	chr11:113392994	C=0.648, T=0.352	1	1	0.686	1.07875	1.05-1.1	3e-11
rs2514218	Maximum habitual alcohol consumption	36301540	rs2514218	chr11:113392994	C=0.648, T=0.352	1	1	NR			5e-08
rs2514218	Drinks per week	36477530	rs2514218	chr11:113392994	C=0.648, T=0.352	1	1	0.354	0.00798	0.0061-0.0098	4e-17
rs2514218	Suicidal thoughts and behaviors	36515925	rs2514218	chr11:113392994	C=0.648, T=0.352	1	1	0.3			2e-08
rs2514218	Schizophrenia	31268507	rs2514218	chr11:113392994	C=0.648, T=0.352	1	1	NR			9e-10
rs2514218	Drinks per week	36477530	rs2514218	chr11:113392994	C=0.648, T=0.352	1	1	0.327	0.00731	0.0056-0.009	1e-16
rs2696466	White matter microstructure (mean diusivities)	31666681	rs2696466	chr17:44289832	A=0.56, G=0.44	1	1	NR			2e-08
rs2696466	White matter microstructure (mean diusivities)	31666681	rs2696466	chr17:44289832	A=0.56, G=0.44	1	1	NR			2e-10
rs2696466	White matter microstructure (mean diusivities)	31666681	rs2696466	chr17:44289832	A=0.56, G=0.44	1	1	NR			6e-09
rs2696466	White matter microstructure (mean diusivities)	31666681	rs2696466	chr17:44289832	A=0.56, G=0.44	1	1	NR			5e-10
rs2696466	White matter microstructure (mean diusivities)	31666681	rs2696466	chr17:44289832	A=0.56, G=0.44	1	1	NR			1e-08
rs2696466	White matter microstructure (radial diusivities)	31666681	rs2696466	chr17:44289832	A=0.56, G=0.44	1	1	NR			7e-09
rs2696466	White matter microstructure (radial diusivities)	31666681	rs2696466	chr17:44289832	A=0.56, G=0.44	1	1	NR			4e-08
rs2696466	Schizophrenia	35396580	rs2696466	chr17:44289832	A=0.56, G=0.44	1	1	0.587	1.05422	1.04-1.07	3e-11
rs2710323	Bipolar disorder (MTAG)	32606422	rs2710323	chr3:52815905	C=0.505, T=0.495	1	1	NR			4e-12
rs2710323	Cognitive ability, years of educational attainment or schizophrenia (pleiotropy)	31374203	rs2710323	chr3:52815905	C=0.505, T=0.495	1	1	NR	0.0121005	0.0082-0.016	9e-10
rs2710323	Body mass index	25673413	rs2710323	chr3:52815905	C=0.505, T=0.495	1	1	0.491	0.013	0.0073-0.0187/2	9e-06
rs2710323	Waist-to-hip ratio adjusted for BMI	26426971	rs2710323	chr3:52815905	C=0.505, T=0.495	1	1	0.508618	0.0227398		7e-12
rs2710323	Glaucoma (primary open-angle)	25173105	rs2710323	chr3:52815905	C=0.505, T=0.495	1	1	0.42	1.14		5e-06
rs2710323	Waist-to-hip ratio adjusted for BMI x sex x age interaction (4df test)	26426971	rs2710323	chr3:52815905	C=0.505, T=0.495	1	1	0.508618			6e-10
rs2710323	Appendicular lean mass	31761296	rs2710323	chr3:52815905	C=0.505, T=0.495	1	1	0.473076	0.0369706	0.024-0.05	2e-08
rs2710323	Body mass index	30108127	rs2710323	chr3:52815905	C=0.505, T=0.495	1	1	NR	0.013		2e-07
rs2710323	Schizophrenia, schizoaffective disorder or bipolar disorder	24166486	rs2710323	chr3:52815905	C=0.505, T=0.495	1	1	0.466			3e-08
rs2710323	Waist-to-hip ratio adjusted for BMI (joint analysis for main effect and physical activity interaction)	28448500	rs2710323	chr3:52815905	C=0.505, T=0.495	1	1	0.5112			4e-08
rs2710323	Waist-to-hip ratio adjusted for BMI (joint analysis for main effect and physical activity interaction)	28448500	rs2710323	chr3:52815905	C=0.505, T=0.495	1	1	0.5112			6e-07
rs2710323	Waist-to-hip ratio adjusted for Body mass index	28448500	rs2710323	chr3:52815905	C=0.505, T=0.495	1	1	0.5112	0.0276	0.018-0.038	5e-08
rs2710323	Waist-to-hip ratio adjusted for Body mass index	28448500	rs2710323	chr3:52815905	C=0.505, T=0.495	1	1	0.5112	0.0235	0.016-0.031	4e-09
rs2710323	Waist-to-hip ratio adjusted for BMI in active individuals	28448500	rs2710323	chr3:52815905	C=0.505, T=0.495	1	1	0.5122	0.0284	0.017-0.04	8e-07
rs2710323	Waist-to-hip ratio adjusted for BMI in active individuals	28448500	rs2710323	chr3:52815905	C=0.505, T=0.495	1	1	0.5112	0.0232	0.014-0.032	2e-07
rs2710323	Feeling nervous	29500382	rs2710323	chr3:52815905	C=0.505, T=0.495	1	1	0.472032	5.95		3e-09
rs2710323	Worry	29942085	rs2710323	chr3:52815905	C=0.505, T=0.495	1	1	NR	0.01585	0.011-0.021	4e-11
rs2710323	Bipolar disorder (MTAG)	34159505	rs2710323	chr3:52815905	C=0.505, T=0.495	1	1	NR			3e-13
rs2710323	Schizophrenia (MTAG)	34159505	rs2710323	chr3:52815905	C=0.505, T=0.495	1	1	NR			7e-13
rs2710323	Body mass index (MTAG)	36376304	rs2710323	chr3:52815905	C=0.505, T=0.495	1	1	NR	0.01426	0.011-0.017	7e-19
rs2710323	Body mass index or hip osteoarthritis (pleiotropy)	36889626	rs2710323	chr3:52815905	C=0.505, T=0.495	1	1	NR			3e-27
rs2710323	Pulse pressure	35762941	rs2710323	chr3:52815905	C=0.505, T=0.495	1	1	NR	0.1524	0.1-0.2	8e-10
rs2710323	Schizophrenia	35396580	rs2710323	chr3:52815905	C=0.505, T=0.495	1	1	0.494	1.07058	1.06-1.08	6e-21
rs2909457	Subcortical volume (MOSTest)	32665545	rs2909457	chr2:162845855	A=0.583, G=0.417	1	1	NR			1e-21
rs2909457	Schizophrenia	31268507	rs2909457	chr2:162845855	A=0.583, G=0.417	1	1	NR			1e-07
rs2909457	aseg lh volume Hippocampus	33875891	rs2909457	chr2:162845855	A=0.583, G=0.417	1	1	0.532	0.067	0.047-0.087	5e-12
rs2909457	HippSubfield lh volume Hippocampal-tail	33875891	rs2909457	chr2:162845855	A=0.583, G=0.417	1	1	0.532	0.095	0.075-0.115	1e-22
rs2909457	HippSubfield lh volume Whole-hippocampus	33875891	rs2909457	chr2:162845855	A=0.583, G=0.417	1	1	0.532	0.082	0.062-0.102	2e-17
rs2909457	HippSubfield rh volume Hippocampal-tail	33875891	rs2909457	chr2:162845855	A=0.583, G=0.417	1	1	0.532	0.089	0.069-0.109	5e-20
rs2909457	HippSubfield lh volume GC-ML-DG-body	33875891	rs2909457	chr2:162845855	A=0.583, G=0.417	1	1	0.532	0.061	0.041-0.081	3e-10
rs2909457	HippSubfield lh volume CA4-body	33875891	rs2909457	chr2:162845855	A=0.583, G=0.417	1	1	0.532	0.072	0.052-0.092	1e-13
rs2909457	HippSubfield lh volume Whole-hippocampal-body	33875891	rs2909457	chr2:162845855	A=0.583, G=0.417	1	1	0.532	0.081	0.061-0.101	6e-17
rs2909457	Schizophrenia	26198764	rs2909457	chr2:162845855	A=0.583, G=0.417	1	1	NR	1.06383		6e-08
rs2909457	Schizophrenia	25056061	rs2909457	chr2:162845855	A=0.583, G=0.417	1	1	0.407	1.05932	1.04-1.08	5e-08
rs2999392	Schizophrenia	35396580	rs2999392	chr14:51655145	C=0.316, T=0.684	1	1	0.289	0.96098	0.95-0.98	8e-07
rs35734242	Neutrophil count	32888493	rs35734242	chr4:706700	C=0.441, T=0.559	1	1	0.427831	0.023416	0.019-0.027	5e-31
rs35734242	White blood cell count	32888493	rs35734242	chr4:706700	C=0.441, T=0.559	1	1	0.434888			2e-26
rs35734242	Neutrophil count	32888494	rs35734242	chr4:706700	C=0.441, T=0.559	1	1	0.42793	0.0244479	0.02-0.029	8e-28
rs35734242	White blood cell count	32888494	rs35734242	chr4:706700	C=0.441, T=0.559	1	1	0.427947	0.0214988	0.017-0.026	6e-22
rs35734242	White blood cell count	32888493	rs35734242	chr4:706700	C=0.441, T=0.559	1	1	0.427987	0.02176	0.018-0.026	6e-29
rs35734242	Neutrophil count	32888493	rs35734242	chr4:706700	C=0.441, T=0.559	1	1	0.431375			4e-28
rs35734242	Mitochondrial DNA levels	33385171	rs35734242	chr4:706700	C=0.441, T=0.559	1	1	0.4414	0.0142637	0.0092-0.0194	4e-08
rs35734242	Schizophrenia	35396580	rs35734242	chr4:706700	C=0.441, T=0.559	1	1	0.594	0.95266	0.94-0.97	1e-10
rs3795310	Systemic lupus erythematosus	33536424	rs3795310	chr1:8431607	C=0.505, T=0.495	1	1	NR	0.88	0.83-0.93	3e-08
rs3795310	Systemic lupus erythematosus	33536424	rs3795310	chr1:8431607	C=0.505, T=0.495	1	1	NR	0.882	0.83-0.94	8e-06
rs3795310	Feeling miserable	29500382	rs3795310	chr1:8431607	C=0.505, T=0.495	1	1	0.459361	6.11		1e-09
rs3795310	Depressed affect	29942085	rs3795310	chr1:8431607	C=0.505, T=0.495	1	1	NR	0.01376	0.0092-0.0183	3e-09
rs3795310	Vertex-wise sulcal depth	34910505	rs3795310	chr1:8431607	C=0.505, T=0.495	1	1	0.5	7.22		5e-13
rs3802924	Schizophrenia	31740837	rs3802924	chr11:133827733	A=0.797, C=0.203	1	1	NR	1.09428	1.07-1.12	2e-12
rs3802924	Attention deficit hyperactivity disorder or autism spectrum disorder or intelligence (pleiotropy)	35764056	rs3802924	chr11:133827733	A=0.797, C=0.203	1	1	NR			2e-08
rs3814883	Cognitive ability, years of educational attainment or schizophrenia (pleiotropy)	31374203	rs3814883	chr16:29994922	C=0.54, T=0.46	1	1	NR	0.0120038	0.0081-0.0159	2e-09
rs3814883	Metabolic syndrome	31589552	rs3814883	chr16:29994922	C=0.54, T=0.46	1	1	0.48348	0.0393918	0.027-0.052	2e-09
rs3814883	HDL cholesterol levels	32203549	rs3814883	chr16:29994922	C=0.54, T=0.46	1	1	0.517527	0.0152578	0.012-0.019	7e-16
rs3814883	Triglyceride levels	32203549	rs3814883	chr16:29994922	C=0.54, T=0.46	1	1	0.517497	0.0147973	0.011-0.019	1e-13
rs3814883	Triglyceride levels	32154731	rs3814883	chr16:29994922	C=0.54, T=0.46	1	1	NR	0.016	0.011-0.021	1e-09
rs3814883	Apolipoprotein A1 levels	32203549	rs3814883	chr16:29994922	C=0.54, T=0.46	1	1	0.51746	0.0127298	0.0089-0.0166	8e-11
rs3814883	Schizophrenia (MTAG)	33479212	rs3814883	chr16:29994922	C=0.54, T=0.46	1	1	0.4602	0.0761745	0.054-0.098	7e-12
rs3814883	Bipolar disorder (MTAG)	33479212	rs3814883	chr16:29994922	C=0.54, T=0.46	1	1	0.4602	0.0667322	0.045-0.088	2e-09
rs3814883	Adult body size	32376654	rs3814883	chr16:29994922	C=0.54, T=0.46	1	1	0.517555	0.014757	0.012-0.017	8e-27
rs3814883	Triglyceride levels in non-type 2 diabetes	36269708	rs3814883	chr16:29994922	C=0.54, T=0.46	1	1	NR			8e-13
rs3814883	Brain morphology (MOSTest)	35164939	rs3814883	chr16:29994922	C=0.54, T=0.46	1	1	NR			1e-15
rs3814883	High-density lipoprotein levels (MTAG)	36376304	rs3814883	chr16:29994922	C=0.54, T=0.46	1	1	NR	0.02167	0.017-0.027	1e-16
rs3814883	Triglyceride levels (MTAG)	36376304	rs3814883	chr16:29994922	C=0.54, T=0.46	1	1	NR	0.014699	0.0098-0.0196	3e-09
rs3814883	Body mass index (MTAG)	36376304	rs3814883	chr16:29994922	C=0.54, T=0.46	1	1	NR	0.022024	0.019-0.025	2e-38
rs3814883	Body mass index	30595370	rs3814883	chr16:29994922	C=0.54, T=0.46	1	1	NR			7e-35
rs3814883	Triglyceride to HDL cholesterol ratio	38200128	rs3814883	chr16:29994922	C=0.54, T=0.46	1	1	0.4829	0.0249	0.02-0.03	2e-15
rs3814883	Triglyceride to HDL cholesterol ratio	38200128	rs3814883	chr16:29994922	C=0.54, T=0.46	1	1	0.4831	0.022	0.016-0.028	1e-09
rs3814883	Triglyceride to HDL cholesterol ratio	38200128	rs3814883	chr16:29994922	C=0.54, T=0.46	1	1	0.4828	0.0214	0.015-0.028	2e-08
rs3814883	Hemoglobin	38116116	rs3814883	chr16:29994922	C=0.54, T=0.46	1	1	NR			3e-10
rs3814883	Vertex-wise sulcal depth	34910505	rs3814883	chr16:29994922	C=0.54, T=0.46	1	1	0.46	7.65		2e-14
rs3814883	Body mass index or knee osteoarthritis (pleiotropy)	36889626	rs3814883	chr16:29994922	C=0.54, T=0.46	1	1	NR			1e-40
rs3814883	Body mass index	36581621	rs3814883	chr16:29994922	C=0.54, T=0.46	1	1	NR	0.0228	0.02-0.026	5e-50
rs3814883	Multi-trait sum score	37277458	rs3814883	chr16:29994922	C=0.54, T=0.46	1	1	NR			1e-09
rs3814883	Multi-trait sex score	37277458	rs3814883	chr16:29994922	C=0.54, T=0.46	1	1	NR			3e-15
rs3814883	Body mass index	37280435	rs3814883	chr16:29994922	C=0.54, T=0.46	1	1	NR	0.0243201	0.021-0.028	1e-36
rs3814883	High density lipoprotein cholesterol levels	34887591	rs3814883	chr16:29994922	C=0.54, T=0.46	1	1	NR			1e-16
rs3814883	High density lipoprotein cholesterol levels	34887591	rs3814883	chr16:29994922	C=0.54, T=0.46	1	1	0.469394	0.0127004	0.0099-0.0155	6e-12
rs3814883	Insomnia	35835914	rs3814883	chr16:29994922	C=0.54, T=0.46	1	1	NR	0.007	0.005-0.009	2e-13
rs3814883	Insomnia	35835914	rs3814883	chr16:29994922	C=0.54, T=0.46	1	1	NR	0.008	0.006-0.01	3e-10
rs3824451	Schizophrenia	30285260	rs3824451	chr9:101071522	C=0.161, T=0.839	1	1	NR	1.07331	1.04-1.1	3e-06
rs3824451	Schizophrenia	30285260	rs3824451	chr9:101071522	C=0.161, T=0.839	1	1	NR	1.0661	1.04-1.09	2e-07
rs3824451	Schizophrenia	28991256	rs3824451	chr9:101071522	C=0.161, T=0.839	1	1	NR	1.06045	1.04-1.08	2e-06
rs4129585	Schizophrenia (MTAG)	32606422	rs4129585	chr8:143312933	A=0.445, C=0.555	1	1	NR			1e-11
rs4129585	Cognitive ability, years of educational attainment or schizophrenia (pleiotropy)	31374203	rs4129585	chr8:143312933	A=0.445, C=0.555	1	1	NR	0.0138441	0.0099-0.0178	4e-12
rs4129585	Schizophrenia (MTAG)	33479212	rs4129585	chr8:143312933	A=0.445, C=0.555	1	1	0.4453	0.0786402	0.057-0.1	6e-13
rs4129585	Neuroticism	30643256	rs4129585	chr8:143312933	A=0.445, C=0.555	1	1	0.560469	0.00843089	0.0055-0.0114	2e-08
rs4129585	Positive affect	30643256	rs4129585	chr8:143312933	A=0.445, C=0.555	1	1	0.560469	0.00643581	0.0042-0.0087	2e-08
rs4129585	Depressive symptoms	30643256	rs4129585	chr8:143312933	A=0.445, C=0.555	1	1	0.560469	0.00533674	0.0035-0.0072	2e-08
rs4129585	Schizophrenia	30285260	rs4129585	chr8:143312933	A=0.445, C=0.555	1	1	NR	1.08225	1.06-1.1	4e-13
rs4129585	Systolic blood pressure	30224653	rs4129585	chr8:143312933	A=0.445, C=0.555	1	1	0.4392	0.1749	0.13-0.22	1e-12
rs4129585	Anxiety/tension (special factor of neuroticism)	30867560	rs4129585	chr8:143312933	A=0.445, C=0.555	1	1	NR	0.008528	0.0055-0.0115	2e-08
rs4129585	Anorexia nervosa, attention-deficit/hyperactivity disorder, autism spectrum disorder, bipolar disorder, major depression, obsessive-compulsive disorder, schizophrenia, or Tourette syndrome (pleiotropy)	31835028	rs4129585	chr8:143312933	A=0.445, C=0.555	1	1	NR			2e-15
rs4129585	Schizophrenia vs ADHD (ordinary least squares (OLS))	33686288	rs4129585	chr8:143312933	A=0.445, C=0.555	1	1	NR	0.0239		4e-12
rs4129585	Schizophrenia	26198764	rs4129585	chr8:143312933	A=0.445, C=0.555	1	1	NR	1.08		8e-14
rs4129585	Schizophrenia	23974872	rs4129585	chr8:143312933	A=0.445, C=0.555	1	1	0.439	1.091	1.06-1.12	2e-10
rs4129585	Schizophrenia	25056061	rs4129585	chr8:143312933	A=0.445, C=0.555	1	1	0.424	1.087	1.065-1.109	2e-15
rs4129585	Autism spectrum disorder or schizophrenia	28540026	rs4129585	chr8:143312933	A=0.445, C=0.555	1	1	NR	1.07	1.05-1.09	2e-12
rs4129585	Feeling nervous	29500382	rs4129585	chr8:143312933	A=0.445, C=0.555	1	1	0.426732	6.41		1e-10
rs4129585	Feeling tense	29500382	rs4129585	chr8:143312933	A=0.445, C=0.555	1	1	0.426732	6.15		8e-10
rs4129585	Schizophrenia	31268507	rs4129585	chr8:143312933	A=0.445, C=0.555	1	1	NR			7e-13
rs4129585	Schizophrenia (MTAG)	34159505	rs4129585	chr8:143312933	A=0.445, C=0.555	1	1	NR			7e-13
rs4129585	F-coffee/alcohol liking (derived food-liking factor)	35585065	rs4129585	chr8:143312933	A=0.445, C=0.555	1	1	0.5634	0.075028	0.048-0.102	4e-08
rs4129585	Gastroesophageal reflux disease or schizophrenia (pleiotropy)	36753304	rs4129585	chr8:143312933	A=0.445, C=0.555	1	1	NR			5e-09
rs4129585	Post-traumatic stress disorder symptom severity (total)	33510476	rs4129585	chr8:143312933	A=0.445, C=0.555	1	1	NR	0.2788		2e-09
rs4129585	Post-traumatic stress disorder symptom severity (avoidance)	33510476	rs4129585	chr8:143312933	A=0.445, C=0.555	1	1	NR	0.125	0.085-0.165	1e-09
rs4129585	Post-traumatic stress disorder symptom severity (hyperarousal)	33510476	rs4129585	chr8:143312933	A=0.445, C=0.555	1	1	NR	0.0835	0.054-0.113	2e-08
rs4129585	Systolic blood pressure	35762941	rs4129585	chr8:143312933	A=0.445, C=0.555	1	1	NR	0.2143	0.14-0.29	3e-09
rs4129585	Schizophrenia	35396580	rs4129585	chr8:143312933	A=0.445, C=0.555	1	1	0.373	1.07101	1.06-1.09	9e-20
rs4632195	Schizophrenia (MTAG)	32606422	rs4632195	chr18:50746748	C=0.501, T=0.499	1	1	NR			5e-09
rs4632195	Neuropsychiatric disorders	33479212	rs4632195	chr18:50746748	C=0.501, T=0.499	1	1	NR	6.255		4e-10
rs4632195	Schizophrenia	30285260	rs4632195	chr18:50746748	C=0.501, T=0.499	1	1	NR	1.053	1.03-1.07	7e-07
rs4632195	Schizophrenia	30285260	rs4632195	chr18:50746748	C=0.501, T=0.499	1	1	NR	1.0494	1.03-1.07	9e-06
rs4632195	General factor of neuroticism	30867560	rs4632195	chr18:50746748	C=0.501, T=0.499	1	1	NR	0.010338	0.0069-0.0138	3e-09
rs4632195	Neuroticism	27089181	rs4632195	chr18:50746748	C=0.501, T=0.499	1	1	0.516	0.0175357	0.011-0.024	5e-07
rs4632195	Schizophrenia	26198764	rs4632195	chr18:50746748	C=0.501, T=0.499	1	1	NR	1.05		4e-06
rs4632195	Schizophrenia	28991256	rs4632195	chr18:50746748	C=0.501, T=0.499	1	1	NR	1.051	1.03-1.07	2e-06
rs4632195	Feeling fed-up	29500382	rs4632195	chr18:50746748	C=0.501, T=0.499	1	1	0.495475	5.95		3e-09
rs4632195	Neuroticism	29942085	rs4632195	chr18:50746748	C=0.501, T=0.499	1	1	NR	6.901		5e-12
rs4632195	Major depressive disorder	34045744	rs4632195	chr18:50746748	C=0.501, T=0.499	1	1	NR	0.0231		6e-18
rs4632195	Neuroticism conditioned on self-rated math ability (multi-trait conditioning and joint analysis)	33349686	rs4632195	chr18:50746748	C=0.501, T=0.499	1	1	NR			4e-11
rs4632195	Neuroticism conditioned on educational attainment (multi-trait conditioning and joint analysis)	33349686	rs4632195	chr18:50746748	C=0.501, T=0.499	1	1	NR			1e-10
rs4632195	Neuroticism conditioned on Townsend deprivation index (multi-trait conditioning and joint analysis)	33349686	rs4632195	chr18:50746748	C=0.501, T=0.499	1	1	NR			3e-12
rs4632195	Neuroticism conditioned on cognitive performance (multi-trait conditioning and joint analysis)	33349686	rs4632195	chr18:50746748	C=0.501, T=0.499	1	1	NR			1e-11
rs4632195	Neuroticism conditioned on highest math class (multi-trait conditioning and joint analysis)	33349686	rs4632195	chr18:50746748	C=0.501, T=0.499	1	1	NR			3e-11
rs4632195	Neuroticism conditioned on average household income before tax (multi-trait conditioning and joint analysis)	33349686	rs4632195	chr18:50746748	C=0.501, T=0.499	1	1	NR			2e-09
rs4653164	Schizophrenia	35396580	rs4653164	chr1:36627542	C=0.347, T=0.653	1	1	0.402	0.95705	0.94-0.97	6e-09
rs4653164	Height	36224396	rs4653164	chr1:36627542	C=0.347, T=0.653	1	1	0.6364	0.0107	0.0093-0.0121	7e-60
rs4702	Schizophrenia (MTAG)	32606422	rs4702	chr15:91426560	A=0.563, G=0.437	1	1	NR			5e-12
rs4702	Bipolar disorder (MTAG)	32606422	rs4702	chr15:91426560	A=0.563, G=0.437	1	1	NR			5e-11
rs4702	Schizophrenia (MTAG)	32606422	rs4702	chr15:91426560	A=0.563, G=0.437	1	1	NR			8e-14
rs4702	Cognitive ability, years of educational attainment or schizophrenia (pleiotropy)	31374203	rs4702	chr15:91426560	A=0.563, G=0.437	1	1	NR	0.0134917	0.0095-0.0175	3e-11
rs4702	Number of sexual partners	30643258	rs4702	chr15:91426560	A=0.563, G=0.437	1	1	0.5571	0.0199289	0.015-0.025	6e-17
rs4702	General risk tolerance (MTAG)	30643258	rs4702	chr15:91426560	A=0.563, G=0.437	1	1	0.549	0.007	0.0046-0.0094	3e-09
rs4702	Schizophrenia	31740837	rs4702	chr15:91426560	A=0.563, G=0.437	1	1	NR	1.07724	1.06-1.1	2e-15
rs4702	Neuropsychiatric disorders	33479212	rs4702	chr15:91426560	A=0.563, G=0.437	1	1	NR	5.835		5e-09
rs4702	Schizophrenia (MTAG)	33479212	rs4702	chr15:91426560	A=0.563, G=0.437	1	1	0.5626	0.0823331	0.06-0.105	6e-13
rs4702	Bipolar disorder (MTAG)	33479212	rs4702	chr15:91426560	A=0.563, G=0.437	1	1	0.5626	0.0734218	0.051-0.096	1e-10
rs4702	Childhood maltreatment	33740410	rs4702	chr15:91426560	A=0.563, G=0.437	1	1	0.55	0.026	0.02-0.032	1e-13
rs4702	Major depressive disorder (broad)	38177345	rs4702	chr15:91426560	A=0.563, G=0.437	1	1	0.5677	0.0173	0.011-0.024	8e-08
rs4702	Appendicular lean mass	33097823	rs4702	chr15:91426560	A=0.563, G=0.437	1	1	0.5566	0.0137	0.01-0.0174	6e-13
rs4702	Anorexia nervosa, attention-deficit/hyperactivity disorder, autism spectrum disorder, bipolar disorder, major depression, obsessive-compulsive disorder, schizophrenia, or Tourette syndrome (pleiotropy)	31835028	rs4702	chr15:91426560	A=0.563, G=0.437	1	1	NR			2e-11
rs4702	Schizophrenia or breast cancer (pleiotropy)	37467357	rs4702	chr15:91426560	A=0.563, G=0.437	1	1	NR			2e-22
rs4702	Schizophrenia or ER positive breast cancer (pleiotropy)	37467357	rs4702	chr15:91426560	A=0.563, G=0.437	1	1	NR			1e-22
rs4702	Schizophrenia	26198764	rs4702	chr15:91426560	A=0.563, G=0.437	1	1	NR	1.07527		3e-12
rs4702	Schizophrenia	25056061	rs4702	chr15:91426560	A=0.563, G=0.437	1	1	0.438	1.0846	1.06-1.11	8e-14
rs4702	Autism spectrum disorder or schizophrenia	28540026	rs4702	chr15:91426560	A=0.563, G=0.437	1	1	NR	1.06383	1.04-1.09	1e-10
rs4702	Feeling hurt	29500382	rs4702	chr15:91426560	A=0.563, G=0.437	1	1	0.438141	6		2e-09
rs4702	Age at first sexual intercourse	27089180	rs4702	chr15:91426560	A=0.563, G=0.437	1	1	0.556981	0.0243427	0.017-0.032	3e-10
rs4702	Opioid use disorder	36171425	rs4702	chr15:91426560	A=0.563, G=0.437	1	1	0.6217	6.288		3e-10
rs4702	Opioid use disorder (broad)	36171425	rs4702	chr15:91426560	A=0.563, G=0.437	1	1	0.6217	5.473		8e-10
rs4702	Opioid use disorder (broad)	36171425	rs4702	chr15:91426560	A=0.563, G=0.437	1	1	0.5468	1.0692	1.05-1.09	3e-10
rs4702	Schizophrenia	31268507	rs4702	chr15:91426560	A=0.563, G=0.437	1	1	NR			2e-11
rs4702	Insomnia	30804565	rs4702	chr15:91426560	A=0.563, G=0.437	1	1	0.4438	1.04932	1.04-1.06	7e-16
rs4702	Insomnia	30804565	rs4702	chr15:91426560	A=0.563, G=0.437	1	1	0.4438	1.05932	1.04-1.08	5e-09
rs4702	Major depressive disorder	34045744	rs4702	chr15:91426560	A=0.563, G=0.437	1	1	NR	0.0241		3e-19
rs4702	Bipolar disorder	34002096	rs4702	chr15:91426560	A=0.563, G=0.437	1	1	0.446	1.05897	1.04-1.08	4e-09
rs4702	Age at first sexual intercourse	34211149	rs4702	chr15:91426560	A=0.563, G=0.437	1	1	0.443365	0.0172063	0.013-0.021	1e-16
rs4702	Externalizing behaviour (multivariate analysis)	34446935	rs4702	chr15:91426560	A=0.563, G=0.437	1	1	0.442	0.012	0.01-0.014	1e-23
rs4702	Whole brain restricted directional diffusion (multivariate analysis)	35505052	rs4702	chr15:91426560	A=0.563, G=0.437	1	1	NR			7e-17
rs4702	Vertex-wise sulcal depth	34910505	rs4702	chr15:91426560	A=0.563, G=0.437	1	1	0.44	18.31		7e-75
rs4702	Depression	37464041	rs4702	chr15:91426560	A=0.563, G=0.437	1	1	0.452175	0.0197046	0.014-0.025	2e-12
rs4702	Personality traits or cognitive traits (multivariate analysis)	37365406	rs4702	chr15:91426560	A=0.563, G=0.437	1	1	NR			1e-12
rs4702	Cannabis use disorder (MTAG)	37985822	rs4702	chr15:91426560	A=0.563, G=0.437	1	1	0.55	0.018	0.012-0.024	3e-08
rs4702	Vertex-wise cortical thickness	34910505	rs4702	chr15:91426560	A=0.563, G=0.437	1	1	0.44	8.89		6e-19
rs4702	Risk-taking behavior (multivariate analysis)	36324656	rs4702	chr15:91426560	A=0.563, G=0.437	1	1	NR			5e-12
rs4702	Common executive function	36150907	rs4702	chr15:91426560	A=0.563, G=0.437	1	1	NR			3e-09
rs4702	Cannabis use disorder (MTAG)	37156939	rs4702	chr15:91426560	A=0.563, G=0.437	1	1	NR	0.0164983	0.011-0.022	5e-08
rs4702	Opioid use disorder (MTAG)	37156939	rs4702	chr15:91426560	A=0.563, G=0.437	1	1	NR	0.023023	0.016-0.03	1e-11
rs4702	Alcohol use disorder (MTAG)	37156939	rs4702	chr15:91426560	A=0.563, G=0.437	1	1	NR	0.0163156	0.011-0.022	4e-09
rs4702	Childhood maltreatment	35304435	rs4702	chr15:91426560	A=0.563, G=0.437	1	1	NR			4e-12
rs4702	Cortical thickness	34560273	rs4702	chr15:91426560	A=0.563, G=0.437	1	1	0.4458			1e-17
rs4702	Language functional connectivity	34929384	rs4702	chr15:91426560	A=0.563, G=0.437	1	1	0.442	7.26355	(-)	4e-13
rs4702	Schizophrenia	35396580	rs4702	chr15:91426560	A=0.563, G=0.437	1	1	0.413	1.08307	1.07-1.1	6e-25
rs4702	Insomnia	35835914	rs4702	chr15:91426560	A=0.563, G=0.437	1	1	NR	0.011	0.009-0.013	3e-31
rs4702	Insomnia	35835914	rs4702	chr15:91426560	A=0.563, G=0.437	1	1	NR	0.01	0.008-0.012	3e-15
rs4702	Insomnia	35835914	rs4702	chr15:91426560	A=0.563, G=0.437	1	1	NR	0.01	0.008-0.012	3e-17
rs4702	Height	36224396	rs4702	chr15:91426560	A=0.563, G=0.437	1	1	0.4384	0.0102	0.009-0.0114	9e-57
rs4766428	Schizophrenia (MTAG)	32606422	rs4766428	chr12:110723245	C=0.547, T=0.453	1	1	NR			5e-09
rs4766428	Cognitive ability, years of educational attainment or schizophrenia (pleiotropy)	31374203	rs4766428	chr12:110723245	C=0.547, T=0.453	1	1	NR	0.0114494	0.0075-0.0154	2e-08
rs4766428	Schizophrenia	31740837	rs4766428	chr12:110723245	C=0.547, T=0.453	1	1	NR	1.05855	1.04-1.08	2e-08
rs4766428	Schizophrenia	30285260	rs4766428	chr12:110723245	C=0.547, T=0.453	1	1	NR	1.07	1.05-1.09	3e-10
rs4766428	Schizophrenia	30285260	rs4766428	chr12:110723245	C=0.547, T=0.453	1	1	NR	1.0719	1.05-1.09	6e-10
rs4766428	Anorexia nervosa, attention-deficit/hyperactivity disorder, autism spectrum disorder, bipolar disorder, major depression, obsessive-compulsive disorder, schizophrenia, or Tourette syndrome (pleiotropy)	31835028	rs4766428	chr12:110723245	C=0.547, T=0.453	1	1	NR			5e-08
rs4766428	Schizophrenia	29483656	rs4766428	chr12:110723245	C=0.547, T=0.453	1	1	NR	1.07875	1.06-1.10	3e-14
rs4766428	Schizophrenia vs autism spectrum disorder (ordinary least squares (OLS))	33686288	rs4766428	chr12:110723245	C=0.547, T=0.453	1	1	NR	0.0177		4e-09
rs4766428	Schizophrenia vs anorexia nervosa (ordinary least squares (OLS))	33686288	rs4766428	chr12:110723245	C=0.547, T=0.453	1	1	NR	0.0185		2e-08
rs4766428	Schizophrenia	26198764	rs4766428	chr12:110723245	C=0.547, T=0.453	1	1	NR	1.07		2e-10
rs4766428	Schizophrenia	28991256	rs4766428	chr12:110723245	C=0.547, T=0.453	1	1	NR	1.065	1.04-1.09	3e-09
rs4766428	Schizophrenia	25056061	rs4766428	chr12:110723245	C=0.547, T=0.453	1	1	0.474	1.068	1.045-1.091	1e-09
rs4766428	Gastroesophageal reflux disease or schizophrenia (pleiotropy)	36753304	rs4766428	chr12:110723245	C=0.547, T=0.453	1	1	NR			4e-09
rs4766428	Schizophrenia	35396580	rs4766428	chr12:110723245	C=0.547, T=0.453	1	1	0.516	0.93604	0.92-0.95	2e-16
rs498591	Schizophrenia	35396580	rs498591	chr9:14509105	A=0.861, T=0.139	1	1	0.856	0.94158	0.92-0.96	5e-09
rs505061	Schizophrenia	33169155	rs505061	chr9:22767164	A=0.471, C=0.529	1	1	NR	1.05	1.03-1.07	2e-09
rs505061	Schizophrenia	33169155	rs505061	chr9:22767164	A=0.471, C=0.529	1	1	NR	1.05	1.03-1.07	5e-09
rs505061	Schizophrenia	35396580	rs505061	chr9:22767164	A=0.471, C=0.529	1	1	0.497	0.95047	0.94-0.96	3e-12
rs56205728	Schizophrenia	26198764	rs56205728	chr15:40567237	A=0.288, G=0.712	1	1	NR	1.07		9e-08
rs56205728	Schizophrenia	25056061	rs56205728	chr15:40567237	A=0.288, G=0.712	1	1	0.274	1.074	1.048-1.099	4e-09
rs56335113	Schizophrenia	35396580	rs56335113	chr1:30427639	A=0.31, G=0.69	1	1	0.368	1.06556	1.05-1.08	1e-15
rs5751191	Verbal-numerical reasoning	32895543	rs5751191	chr22:42370991	C=0.51, T=0.49	1	1	NR			6e-09
rs5751191	Cognitive aspects of educational attainment	33414549	rs5751191	chr22:42370991	C=0.51, T=0.49	1	1	0.49006	0.048405	0.036-0.061	2e-14
rs5751191	Cognitive performance	30038396	rs5751191	chr22:42370991	C=0.51, T=0.49	1	1	0.4953	0.0221	0.016-0.028	9e-15
rs5751191	Intelligence	29942086	rs5751191	chr22:42370991	C=0.51, T=0.49	1	1	NR	6.089	-	1e-09
rs5751191	Schizophrenia	35396580	rs5751191	chr22:42370991	C=0.51, T=0.49	1	1	0.482	0.94677	0.93-0.96	8e-13
rs5751191	Attention deficit hyperactivity disorder or autism spectrum disorder or intelligence (pleiotropy)	35764056	rs5751191	chr22:42370991	C=0.51, T=0.49	1	1	NR			1e-08
rs58120505	Bipolar disorder (MTAG)	32606422	rs58120505	chr7:2029867	C=0.42, T=0.58	1	1	NR			7e-09
rs58120505	Cognitive ability, years of educational attainment or schizophrenia (pleiotropy)	31374203	rs58120505	chr7:2029867	C=0.42, T=0.58	1	1	NR	0.0147502	0.011-0.019	7e-13
rs58120505	Schizophrenia	31740837	rs58120505	chr7:2029867	C=0.42, T=0.58	1	1	NR	1.08101	1.06-1.1	1e-18
rs58120505	Schizophrenia (MTAG)	33479212	rs58120505	chr7:2029867	C=0.42, T=0.58	1	1	0.5795	0.0791161	0.057-0.101	1e-12
rs58120505	Schizophrenia vs autism spectrum disorder (ordinary least squares (OLS))	33686288	rs58120505	chr7:2029867	C=0.42, T=0.58	1	1	NR	0.0208		5e-12
rs58120505	Schizophrenia vs anorexia nervosa (ordinary least squares (OLS))	33686288	rs58120505	chr7:2029867	C=0.42, T=0.58	1	1	NR	0.0242		2e-13
rs58120505	Schizophrenia	31268507	rs58120505	chr7:2029867	C=0.42, T=0.58	1	1	NR			8e-14
rs58120505	Bipolar disorder (MTAG)	34159505	rs58120505	chr7:2029867	C=0.42, T=0.58	1	1	NR			5e-11
rs58120505	Schizophrenia (MTAG)	34159505	rs58120505	chr7:2029867	C=0.42, T=0.58	1	1	NR			3e-13
rs58120505	Schizophrenia	35396580	rs58120505	chr7:2029867	C=0.42, T=0.58	1	1	0.557	1.08546	1.07-1.1	9e-29
rs6010045	Schizophrenia	35396580	rs6010045	chr22:51103091	C=0.71, T=0.29	1	1	0.328	0.95562	0.94-0.97	1e-08
rs61937595	Schizophrenia	31740837	rs61937595	chr12:57682956	C=0.91, T=0.09	1	1	NR	1.15142	1.11-1.19	6e-12
rs61937595	Schizophrenia	29483656	rs61937595	chr12:57682956	C=0.91, T=0.09	1	1	NR	1.133	1.1-1.17	3e-11
rs61937595	Personality traits or cognitive traits (multivariate analysis)	37365406	rs61937595	chr12:57682956	C=0.91, T=0.09	1	1	NR			4e-14
rs61937595	Schizophrenia	35396580	rs61937595	chr12:57682956	C=0.91, T=0.09	1	1	0.926	1.12727	1.1-1.16	4e-15
rs62183855	Schizophrenia	35396580	rs62183855	chr2:172956449	A=0.8, C=0.2	1	1	0.829	1.06216	1.04-1.08	2e-09
rs6538539	Schizophrenia	35396580	rs6538539	chr12:95195293	G=0.46, T=0.54	1	1	0.468	1.04697	1.03-1.06	3e-10
rs6538539	Alzheimer鈥檚 disease polygenic risk score (upper quantile vs lower quantile)	35589863	rs6538539	chr12:95195293	G=0.46, T=0.54	1	1	NR			2e-08
rs6546857	Metabolite levels (X-11787)	23934736	rs6546857	chr2:73837955	A=0.776, G=0.224	1	1	0.477	0.09	0.07-0.10	1e-23
rs6546857	Self-reported math ability (MTAG)	30038396	rs6546857	chr2:73837955	A=0.776, G=0.224	1	1	0.7645	0.0142	0.01-0.018	2e-11
rs6546857	Methionine sulfone levels	33437055	rs6546857	chr2:73837955	A=0.776, G=0.224	1	1	0.7617	0.137		1e-11
rs6546857	Blood pressure (pleiotropy model 1 DBP adjusted for estimated causal effects x SBP)	34989438	rs6546857	chr2:73837955	A=0.776, G=0.224	1	1	NR			3e-10
rs6546857	Schizophrenia	35396580	rs6546857	chr2:73837955	A=0.776, G=0.224	1	1	0.75	0.94942	0.93-0.97	2e-08
rs6943762	Schizophrenia (MTAG)	34159505	rs6943762	chr7:86403263	C=0.129, T=0.871	1	1	NR			3e-08
rs6984242	Schizophrenia	26198764	rs6984242	chr8:60700469	A=0.603, G=0.397	1	1	NR	1.06383		7e-10
rs6984242	Schizophrenia	25056061	rs6984242	chr8:60700469	A=0.603, G=0.397	1	1	0.4	1.0627	1.04-1.08	6e-09
rs6984242	Schizophrenia	31268507	rs6984242	chr8:60700469	A=0.603, G=0.397	1	1	NR			1e-09
rs708228	Schizophrenia	35396580	rs708228	chr11:57585662	C=0.687, T=0.313	1	1	0.734	0.95009	0.93-0.97	3e-10
rs7112616	Schizophrenia (MTAG)	33479212	rs7112616	chr11:130805334	C=0.494, T=0.506	1	1	0.506	0.0656204	0.044-0.087	2e-09
rs7113199	Schizophrenia	35396580	rs7113199	chr11:134247187	A=0.264, C=0.736	1	1	0.264	1.05517	1.04-1.07	1e-10
rs7251	Autoimmune thyroid disease	32581359	rs7251	chr19:50162909	C=0.667, G=0.333	1	1	0.67	1.06383		4e-11
rs7251	Schizophrenia	35396580	rs7251	chr19:50162909	C=0.667, G=0.333	1	1	0.628	1.06216	1.05-1.08	2e-14
rs72802868	Schizophrenia vs anorexia nervosa (ordinary least squares (OLS))	33686288	rs72802868	chr5:152235215	G=0.718, T=0.282	1	1	NR	0.0212		1e-10
rs72943392	Schizophrenia	35396580	rs72943392	chr11:81178838	C=0.274, G=0.726	1	1	0.778	0.95294	0.94-0.97	6e-08
rs72986630	Cognitive ability, years of educational attainment or schizophrenia (pleiotropy)	31374203	rs72986630	chr19:11849736	C=0.941, T=0.059	1	1	NR	0.0248048	0.017-0.033	5e-09
rs72986630	Schizophrenia	31740837	rs72986630	chr19:11849736	C=0.941, T=0.059	1	1	NR	1.15558	1.11-1.2	1e-09
rs72986630	Schizophrenia	26198764	rs72986630	chr19:11849736	C=0.941, T=0.059	1	1	NR	1.16		2e-08
rs72986630	Autism spectrum disorder or schizophrenia	28540026	rs72986630	chr19:11849736	C=0.941, T=0.059	1	1	NR	1.14	1.09-1.20	5e-08
rs72986630	Schizophrenia	35396580	rs72986630	chr19:11849736	C=0.941, T=0.059	1	1	0.946	0.8996	0.87-0.93	6e-10
rs7515363	Schizophrenia	35396580	rs7515363	chr1:200414959	C=0.384, T=0.616	1	1	0.303	1.04896	1.03-1.06	4e-09
rs7575796	Temporal pole thickness (unadjusted for global measures)	36893272	rs7575796	chr2:97746526	A=0.925, G=0.075	1	1	NR	0.0908	0.063-0.118	8e-11
rs7575796	Ventromedial occipital thickness (unadjusted for global measures)	36893272	rs7575796	chr2:97746526	A=0.925, G=0.075	1	1	NR	0.1082	0.081-0.135	8e-15
rs7575796	Schizophrenia	35396580	rs7575796	chr2:97746526	A=0.925, G=0.075	1	1	0.927	1.09845	1.07-1.13	1e-08
rs7634476	Neuroticism	30643256	rs7634476	chr3:136398387	A=0.434, G=0.566	1	1	0.5885	0.0129486	0.0092-0.0167	8e-12
rs7634476	Neuroticism	29255261	rs7634476	chr3:136398387	A=0.434, G=0.566	1	1	0.39582	7.587		3e-14
rs778371	Schizophrenia	30285260	rs778371	chr2:233743109	A=0.705, G=0.295	1	1	NR	1.08542	1.06-1.11	8e-12
rs778371	Schizophrenia	30285260	rs778371	chr2:233743109	A=0.705, G=0.295	1	1	NR	1.07527	1.05-1.1	2e-13
rs778371	Schizophrenia vs Tourette's syndrome and other tic disorders (ordinary least squares (OLS))	33686288	rs778371	chr2:233743109	A=0.705, G=0.295	1	1	NR	0.0291		3e-15
rs778371	Schizophrenia	26198764	rs778371	chr2:233743109	A=0.705, G=0.295	1	1	NR	1.08696		2e-12
rs778371	Schizophrenia	28991256	rs778371	chr2:233743109	A=0.705, G=0.295	1	1	NR	1.08342	1.06-1.1	2e-13
rs778371	Schizophrenia	23974872	rs778371	chr2:233743109	A=0.705, G=0.295	1	1	0.281	1.09	1.06-1.12	2e-08
rs778371	Schizophrenia	31268507	rs778371	chr2:233743109	A=0.705, G=0.295	1	1	NR			5e-12
rs778371	Schizophrenia	35396580	rs778371	chr2:233743109	A=0.705, G=0.295	1	1	0.741	0.93146	0.92-0.95	1e-17
rs79210963	Schizophrenia (MTAG)	32606422	rs79210963	chr7:24717969	C=0.108, T=0.892	1	1	NR			2e-09
rs79210963	Schizophrenia	31740837	rs79210963	chr7:24717969	C=0.108, T=0.892	1	1	NR	1.09123	1.06-1.12	6e-09
rs79210963	Schizophrenia (MTAG)	33479212	rs79210963	chr7:24717969	C=0.108, T=0.892	1	1	0.8917	0.101115	0.068-0.135	4e-09
rs79210963	Educational attainment (MTAG)	30038396	rs79210963	chr7:24717969	C=0.108, T=0.892	1	1	0.8846	0.0186	0.015-0.023	1e-19
rs79210963	Schizophrenia (MTAG)	34159505	rs79210963	chr7:24717969	C=0.108, T=0.892	1	1	NR			2e-09
rs79210963	Schizophrenia	35396580	rs79210963	chr7:24717969	C=0.108, T=0.892	1	1	0.902	0.91888	0.89-0.94	5e-12
rs79445414	Dyslexia	36266505	rs79445414	chr8:33863561	C=0.052, T=0.948	1	1	0.96	0.91	0.88-0.941	5e-08
rs79445414	Schizophrenia	35396580	rs79445414	chr8:33863561	C=0.052, T=0.948	1	1	0.963	0.88479	0.84-0.93	1e-08
rs8055219	Schizophrenia (MTAG)	32606422	rs8055219	chr16:13753384	A=0.259, G=0.741	1	1	NR			5e-11
rs8055219	Schizophrenia	30285260	rs8055219	chr16:13753384	A=0.259, G=0.741	1	1	NR	1.07991	1.06-1.1	1e-09
rs9636107	Schizophrenia (MTAG)	32606422	rs9636107	chr18:53200117	A=0.51, G=0.49	1	1	NR			8e-11
rs9636107	Schizophrenia (MTAG)	32606422	rs9636107	chr18:53200117	A=0.51, G=0.49	1	1	NR			1e-11
rs9636107	Cognitive ability, years of educational attainment or schizophrenia (pleiotropy)	31374203	rs9636107	chr18:53200117	A=0.51, G=0.49	1	1	NR	0.0142228	0.01-0.018	6e-13
rs9636107	Schizophrenia	31740837	rs9636107	chr18:53200117	A=0.51, G=0.49	1	1	NR	1.05834	1.04-1.08	2e-09
rs9636107	Schizophrenia (MTAG)	33479212	rs9636107	chr18:53200117	A=0.51, G=0.49	1	1	0.5099	0.0795219	0.058-0.101	2e-13
rs9636107	Schizophrenia	30285260	rs9636107	chr18:53200117	A=0.51, G=0.49	1	1	NR	1.083	1.06-1.1	2e-13
rs9636107	Anorexia nervosa, attention-deficit/hyperactivity disorder, autism spectrum disorder, bipolar disorder, major depression, obsessive-compulsive disorder, schizophrenia, or Tourette syndrome (pleiotropy)	31835028	rs9636107	chr18:53200117	A=0.51, G=0.49	1	1	NR			3e-10
rs9636107	Schizophrenia	26198764	rs9636107	chr18:53200117	A=0.51, G=0.49	1	1	NR	1.07527		1e-12
rs9636107	Schizophrenia	25056061	rs9636107	chr18:53200117	A=0.51, G=0.49	1	1	0.497	1.07527	1.05-1.1	3e-12
rs9636107	Autism spectrum disorder or schizophrenia	28540026	rs9636107	chr18:53200117	A=0.51, G=0.49	1	1	NR	1.06383	1.04-1.09	5e-11
rs9636107	Schizophrenia	31268507	rs9636107	chr18:53200117	A=0.51, G=0.49	1	1	NR			1e-12
rs9636107	Schizophrenia (MTAG)	34159505	rs9636107	chr18:53200117	A=0.51, G=0.49	1	1	NR			1e-12
rs9636107	Schizophrenia	35396580	rs9636107	chr18:53200117	A=0.51, G=0.49	1	1	0.468	0.94544	0.93-0.96	1e-13
rs9687282	Brain morphology (MOSTest)	35164939	rs9687282	chr5:139065988	G=0.334, T=0.666	1	1	NR			8e-06
rs9687282	Whole brain restricted directional diffusion (multivariate analysis)	35505052	rs9687282	chr5:139065988	G=0.334, T=0.666	1	1	NR			1e-11
rs9687282	Schizophrenia	35396580	rs9687282	chr5:139065988	G=0.334, T=0.666	1	1	0.671	0.95361	0.94-0.97	3e-09
rs9876421	Schizophrenia vs autism spectrum disorder (ordinary least squares (OLS))	33686288	rs9876421	chr3:36848316	C=0.65, T=0.35	1	1	NR	0.0168		2e-08

## Sheet: Table S3
Table S3.Identifying confounding SNPs in GBMI/Sakaue S-EAS and excluding them using Ldtrait
Query	GWAS_Trait	PMID	RS_Number	Position_GRCh37	Alleles	R2	D'	Risk_Allele	Effect_Size_95_CI	Beta_or_OR	P_value
SCZ-COPD(EAS-GBMI) SNPs for which no relevant information could be found are not displayed.
rs12571643	Schizophrenia	35396580	rs12571643	chr10:104520277	A=0.456, G=0.544	1	1	0.858	1.1221	1.1-1.14	4e-25
rs140001745	Schizophrenia	35396580	rs140001745	chr2:201199831	C=0.152, T=0.848	1	1	0.918	1.11483	1.09-1.14	1e-13
SCZ-COPD(EAS-Sakaue S) SNPs for which no relevant information could be found are not displayed.
rs12571643	Schizophrenia	35396580	rs12571643	chr10:104520277	A=0.456, G=0.544	1	1	0.858	1.1221	1.1-1.14	4e-25
rs140001745	Schizophrenia	35396580	rs140001745	chr2:201199831	C=0.152, T=0.848	1	1	0.918	1.11483	1.09-1.14	1e-13
rs2851443	Waist circumference	34021172	rs2851443	chr12:123694250	C=0.271, T=0.729	1	1	NR	0.0185283	0.012-0.025	2e-08
rs2851443	Irritable bowel syndrome or schizophrenia (pleiotropy)	36753304	rs2851443	chr12:123694250	C=0.271, T=0.729	1	1	NR			4e-09
rs848293	Schizophrenia	31740837	rs848293	chr2:58382490	A=0.496, G=0.504	1	1	NR	1.1236		9e-17
rs848293	Depression	29942085	rs848293	chr2:58382490	A=0.496, G=0.504	1	1	NR	5.644		2e-08
rs848293	Waist circumference	34021172	rs848293	chr2:58382490	A=0.496, G=0.504	1	1	NR	0.018381	0.012-0.024	3e-09
rs848293	A body shape index	34021172	rs848293	chr2:58382490	A=0.496, G=0.504	1	1	NR	0.0189551	0.013-0.025	1e-09

## Sheet: Table S4
Table S4.SNP-specific information used by SCZ for COPD analyses (GBMI-EUR)
SNP	effect_allele.exposure	other_allele.exposure	effect_allele.outcome	other_allele.outcome	beta.exposure	beta.outcome	eaf.exposure	eaf.outcome	remove	palindromic	ambiguous	id.outcome	chr.outcome	pos.outcome	se.outcome	pval.outcome	samplesize.outcome	mr_keep.outcome	chr.exposure	pos.exposure	se.exposure	pval.exposure	samplesize.exposure	exposure	mr_keep.exposure	mr_keep	steiger_dir	steiger_pval	R2	F
rs1000237	A	T	A	T	0.0732053	-0.0076816	0.355	0.3311	FALSE	TRUE	FALSE	COPD_Bothsex_eur	19	19407507	0.0070726	0.2774	995917	TRUE	19	19518316	0.0089	2.80027e-16	130644	Schizophrenia || id:ieu-b-5102	TRUE	TRUE	TRUE	1.7963e-13	0.00245416	67.6558
rs10035564	G	A	G	A	0.0668024	-0.0021925	0.331	0.33	FALSE	FALSE	FALSE	COPD_Bothsex_eur	5	45252398	0.0070842	0.757	995917	TRUE	5	45252500	0.0092	4.38026e-13	130644	Schizophrenia || id:ieu-b-5102	TRUE	TRUE	TRUE	1.80155e-11	0.00197637	52.724
rs10086619	G	A	G	A	0.0722052	0.012148	0.161	0.1544	FALSE	FALSE	FALSE	COPD_Bothsex_eur	8	110568341	0.0092337	0.1883	995917	TRUE	8	111580570	0.0116	4.96798e-10	130644	Schizophrenia || id:ieu-b-5102	TRUE	TRUE	TRUE	6.50893e-08	0.00140849	38.7455
rs10117	A	G	A	G	-0.0549994	-0.011188	0.398	0.3796	FALSE	FALSE	FALSE	COPD_Bothsex_eur	5	138556481	0.006892	0.1045	995917	TRUE	5	137892170	0.0088	4.65897e-10	130644	Schizophrenia || id:ieu-b-5102	TRUE	TRUE	TRUE	1.01922e-07	0.00144952	39.0616
rs10861176	A	G	A	G	0.0555021	-0.01152	0.737	0.7449	FALSE	FALSE	FALSE	COPD_Bothsex_eur	12	104237774	0.0076355	0.1313	995917	TRUE	12	104631552	0.0098	1.588e-08	130644	Schizophrenia || id:ieu-b-5102	TRUE	TRUE	TRUE	1.50206e-06	0.00119419	32.075
rs10873538	G	T	G	T	0.0665031	0.016361	0.334	0.3463	FALSE	FALSE	FALSE	COPD_Bothsex_eur	14	103789232	0.0075109	0.02938	802279	TRUE	14	104255569	0.0091	3.01023e-13	130644	Schizophrenia || id:ieu-b-5102	TRUE	TRUE	TRUE	2.50056e-09	0.00196759	53.4073
rs10957321	A	G	A	G	0.0475949	-0.0013045	0.511	0.535	FALSE	FALSE	FALSE	COPD_Bothsex_eur	8	64693321	0.0067528	0.8468	995917	TRUE	8	65605878	0.0086	3.48498e-08	130644	Schizophrenia || id:ieu-b-5102	TRUE	TRUE	TRUE	2.78409e-07	0.00113209	30.6284
rs11027839	C	A	C	A	0.0515038	0.00086911	0.5	0.5262	FALSE	FALSE	FALSE	COPD_Bothsex_eur	11	24367689	0.0066949	0.8967	995917	TRUE	11	24389235	0.0086	2.398e-09	130644	Schizophrenia || id:ieu-b-5102	TRUE	TRUE	TRUE	2.31846e-08	0.00132632	35.8659
rs11136325	A	G	A	G	-0.0537967	0.0039569	0.579	0.5665	FALSE	FALSE	FALSE	COPD_Bothsex_eur	8	143788531	0.0071822	0.5817	935597	TRUE	8	144870701	0.0091	3.046e-09	130644	Schizophrenia || id:ieu-b-5102	TRUE	TRUE	TRUE	9.06108e-08	0.00141092	34.9485
rs11165867	T	C	T	C	0.0743034	0.013712	0.16	0.1601	FALSE	FALSE	FALSE	COPD_Bothsex_eur	1	97412512	0.0090615	0.1302	995917	TRUE	1	97878068	0.0116	1.29999e-10	130644	Schizophrenia || id:ieu-b-5102	TRUE	TRUE	TRUE	3.65049e-08	0.00148404	41.03
rs11210892	A	G	A	G	-0.0635005	-0.017096	0.67	0.6794	FALSE	FALSE	FALSE	COPD_Bothsex_eur	1	43634413	0.0071454	0.01673	995917	TRUE	1	44100084	0.0091	2.67793e-12	130644	Schizophrenia || id:ieu-b-5102	TRUE	TRUE	TRUE	9.14811e-09	0.00178309	48.6936
rs113264400	C	T	C	T	0.112296	-0.013535	0.048	0.06965	FALSE	FALSE	FALSE	COPD_Bothsex_eur	20	63518775	0.014418	0.3479	935597	TRUE	20	62150128	0.0202	2.86497e-08	130644	Schizophrenia || id:ieu-b-5102	TRUE	TRUE	TRUE	1.06795e-06	0.00115249	30.9048
rs11587347	G	C	G	C	0.103895	0.013336	0.094	0.09272	FALSE	TRUE	FALSE	COPD_Bothsex_eur	1	239035659	0.011474	0.2451	995917	TRUE	1	239198959	0.0147	1.52897e-12	130644	Schizophrenia || id:ieu-b-5102	TRUE	TRUE	TRUE	4.13053e-10	0.00183855	49.9522
rs11664298	A	G	A	G	0.0773995	0.026607	0.193	0.2079	FALSE	FALSE	FALSE	COPD_Bothsex_eur	18	79818986	0.0082684	0.001291	995917	TRUE	18	77578986	0.0108	8.93511e-13	130644	Schizophrenia || id:ieu-b-5102	TRUE	TRUE	TRUE	1.68087e-08	0.00186611	51.3604
rs11693094	T	C	T	C	-0.054403	0.00068948	0.461	0.4582	FALSE	FALSE	FALSE	COPD_Bothsex_eur	2	184736693	0.0066926	0.9179	995917	TRUE	2	185601420	0.0087	4.292e-10	130644	Schizophrenia || id:ieu-b-5102	TRUE	TRUE	TRUE	5.09395e-09	0.00147084	39.1027
rs11696755	C	T	C	T	0.0636962	-0.0031697	0.184	0.1727	FALSE	FALSE	FALSE	COPD_Bothsex_eur	20	49488780	0.0087531	0.7173	995917	TRUE	20	48105317	0.011	7.26006e-09	130644	Schizophrenia || id:ieu-b-5102	TRUE	TRUE	TRUE	1.03255e-07	0.00121833	33.5306
rs11740474	T	A	T	A	0.0536962	-0.0028749	0.415	0.41	FALSE	TRUE	FALSE	COPD_Bothsex_eur	5	154301187	0.0071473	0.6875	935597	TRUE	5	153680747	0.0088	1.128e-09	130644	Schizophrenia || id:ieu-b-5102	TRUE	TRUE	TRUE	2.47923e-08	0.00139998	37.2325
rs11941714	A	G	A	G	-0.0515957	-0.008451	0.336	0.3313	FALSE	FALSE	FALSE	COPD_Bothsex_eur	4	31201047	0.0075217	0.2612	935597	TRUE	4	31202669	0.0093	3.07298e-08	130644	Schizophrenia || id:ieu-b-5102	TRUE	TRUE	TRUE	1.55967e-06	0.00118786	30.7795
rs12129573	A	C	A	C	0.0777994	0.016901	0.366	0.3532	FALSE	FALSE	FALSE	COPD_Bothsex_eur	1	73302683	0.0069602	0.01517	995917	TRUE	1	73768366	0.0089	2.28192e-18	130644	Schizophrenia || id:ieu-b-5102	TRUE	TRUE	TRUE	1.45396e-13	0.00280901	76.4139
rs12151767	A	G	A	G	-0.0611045	0.0076332	0.487	0.4606	FALSE	FALSE	FALSE	COPD_Bothsex_eur	2	197410205	0.0066817	0.2533	995917	TRUE	2	198274929	0.0086	1.30707e-12	130644	Schizophrenia || id:ieu-b-5102	TRUE	TRUE	TRUE	3.15383e-10	0.00186562	50.4835
rs12285419	A	C	A	C	0.0849045	0.011388	0.188	0.1826	FALSE	FALSE	FALSE	COPD_Bothsex_eur	11	46321639	0.0090905	0.2103	935597	TRUE	11	46343189	0.011	1.04809e-14	130644	Schizophrenia || id:ieu-b-5102	TRUE	TRUE	TRUE	1.11203e-11	0.00220093	59.5766
rs12293670	G	A	G	A	-0.0704957	-0.0079156	0.34	0.333	FALSE	FALSE	FALSE	COPD_Bothsex_eur	11	124743036	0.0070893	0.2642	995917	TRUE	11	124612932	0.0092	1.55704e-14	130644	Schizophrenia || id:ieu-b-5102	TRUE	TRUE	TRUE	8.86637e-12	0.00223038	58.7151
rs12489270	C	T	C	T	0.0579046	0.0054643	0.375	0.3749	FALSE	FALSE	FALSE	COPD_Bothsex_eur	3	16834322	0.0072345	0.4501	935597	TRUE	3	16875823	0.0089	7.46793e-11	130644	Schizophrenia || id:ieu-b-5102	TRUE	TRUE	TRUE	5.54963e-09	0.00157169	42.3298
rs12652777	C	T	C	T	-0.0487997	-0.014096	0.522	0.5119	FALSE	FALSE	FALSE	COPD_Bothsex_eur	5	156348065	0.0066816	0.03489	995917	TRUE	5	155775075	0.0086	1.523e-08	130644	Schizophrenia || id:ieu-b-5102	TRUE	TRUE	TRUE	3.90127e-06	0.0011884	32.1986
rs12712510	C	T	C	T	-0.0574006	-0.018886	0.527	0.5326	FALSE	FALSE	FALSE	COPD_Bothsex_eur	2	22526854	0.0070964	0.007782	935597	TRUE	2	22749726	0.0087	5.14399e-11	130644	Schizophrenia || id:ieu-b-5102	TRUE	TRUE	TRUE	1.53397e-07	0.00164261	43.5306
rs12833624	T	C	T	C	0.0501992	-0.0053344	0.342	0.3284	FALSE	FALSE	FALSE	COPD_Bothsex_eur	12	123992326	0.007076	0.4509	995917	TRUE	12	124476873	0.009	2.773e-08	130644	Schizophrenia || id:ieu-b-5102	TRUE	TRUE	TRUE	6.12071e-07	0.00113416	31.1106
rs12877581	C	G	C	G	0.0596014	-0.0065657	0.277	0.2942	FALSE	TRUE	FALSE	COPD_Bothsex_eur	13	73751362	0.0080447	0.4144	918956	TRUE	13	74325499	0.0099	1.80302e-09	130644	Schizophrenia || id:ieu-b-5102	TRUE	TRUE	TRUE	9.04139e-08	0.00142286	36.2445
rs13016542	C	T	C	T	-0.0883039	0.0097851	0.136	0.1341	FALSE	FALSE	FALSE	COPD_Bothsex_eur	2	144426284	0.0098272	0.3194	995917	TRUE	2	145183851	0.0129	8.28133e-12	130644	Schizophrenia || id:ieu-b-5102	TRUE	TRUE	TRUE	1.08318e-09	0.00183249	46.8576
rs13195636	C	A	C	A	-0.210504	0.011902	0.091	0.09172	FALSE	FALSE	FALSE	COPD_Bothsex_eur	6	27541714	0.012009	0.3216	995917	TRUE	6	27509493	0.0159	6.54636e-40	130644	Schizophrenia || id:ieu-b-5102	TRUE	TRUE	TRUE	9.62444e-34	0.00733088	175.278
rs13233308	T	C	T	C	-0.0487044	-0.0095996	0.484	0.4872	FALSE	FALSE	FALSE	COPD_Bothsex_eur	7	87615644	0.0070032	0.1705	935597	TRUE	7	87244960	0.0086	1.749e-08	130644	Schizophrenia || id:ieu-b-5102	TRUE	TRUE	TRUE	1.40023e-06	0.00118484	32.073
rs132582	T	C	T	C	-0.0509972	-0.011135	0.545	0.5401	FALSE	FALSE	FALSE	COPD_Bothsex_eur	22	39592170	0.0070611	0.1148	935597	TRUE	22	39988175	0.0086	3.25897e-09	130644	Schizophrenia || id:ieu-b-5102	TRUE	TRUE	TRUE	5.65922e-07	0.00128982	35.1638
rs1430894	T	C	T	C	0.0532953	0.0053152	0.483	0.501	FALSE	FALSE	FALSE	COPD_Bothsex_eur	3	17827267	0.0070402	0.4503	935597	TRUE	3	17868759	0.0086	6.15404e-10	130644	Schizophrenia || id:ieu-b-5102	TRUE	TRUE	TRUE	3.01615e-08	0.00141855	38.4044
rs145071536	C	T	C	T	0.0851005	-0.017483	0.192	0.1827	FALSE	FALSE	FALSE	COPD_Bothsex_eur	1	243629710	0.0093932	0.06271	935597	TRUE	1	243793012	0.012	1.6151e-12	130644	Schizophrenia || id:ieu-b-5102	TRUE	TRUE	TRUE	2.08418e-09	0.00224702	50.2923
rs1451488	G	A	G	A	0.0708947	0.01217	0.555	0.5764	FALSE	FALSE	FALSE	COPD_Bothsex_eur	2	199125384	0.007163	0.08931	935597	TRUE	2	199990107	0.0087	4.47198e-16	130644	Schizophrenia || id:ieu-b-5102	TRUE	TRUE	TRUE	1.95159e-12	0.00248262	66.4032
rs149165	G	T	G	T	-0.0481995	-0.0066291	0.446	0.4478	FALSE	FALSE	FALSE	COPD_Bothsex_eur	16	58625403	0.0067211	0.324	995917	TRUE	16	58659307	0.0087	3.00497e-08	130644	Schizophrenia || id:ieu-b-5102	TRUE	TRUE	TRUE	1.09947e-06	0.00114805	30.6935
rs1611236	A	G	A	G	-0.0551035	-0.007472	0.314	0.2965	FALSE	FALSE	FALSE	COPD_Bothsex_eur	6	29780913	0.0076764	0.3304	995917	TRUE	6	29748690	0.0096	8.47403e-09	130644	Schizophrenia || id:ieu-b-5102	TRUE	TRUE	TRUE	4.08052e-07	0.0013081	32.947
rs1615350	T	C	T	C	-0.0736036	-0.0011445	0.744	0.7633	FALSE	FALSE	FALSE	COPD_Bothsex_eur	12	123165788	0.007831	0.8838	995917	TRUE	12	123650335	0.0098	4.91813e-14	130644	Schizophrenia || id:ieu-b-5102	TRUE	TRUE	TRUE	2.35996e-12	0.00206367	56.4087
rs16851048	C	T	C	T	0.0744973	0.0061688	0.195	0.1812	FALSE	FALSE	FALSE	COPD_Bothsex_eur	1	177306870	0.008583	0.4723	995917	TRUE	1	177276006	0.0107	4.14859e-12	130644	Schizophrenia || id:ieu-b-5102	TRUE	TRUE	TRUE	2.95632e-10	0.00174237	48.4745
rs16867571	G	A	G	A	-0.0657035	-0.018225	0.235	0.2303	FALSE	FALSE	FALSE	COPD_Bothsex_eur	5	89447402	0.0079734	0.02227	995917	TRUE	5	88743219	0.0104	2.67602e-10	130644	Schizophrenia || id:ieu-b-5102	TRUE	TRUE	TRUE	2.45175e-07	0.00155216	39.9126
rs17194490	T	G	T	G	0.0781994	0.0020596	0.161	0.1569	FALSE	FALSE	FALSE	COPD_Bothsex_eur	3	2506102	0.0091546	0.822	995917	TRUE	3	2547786	0.0116	1.79515e-11	130644	Schizophrenia || id:ieu-b-5102	TRUE	TRUE	TRUE	3.81532e-10	0.00165206	45.4455
rs1901512	C	T	C	T	-0.058401	-0.017526	0.699	0.7054	FALSE	FALSE	FALSE	COPD_Bothsex_eur	5	102388171	0.0077211	0.02321	935597	TRUE	5	101723875	0.0094	5.72295e-10	130644	Schizophrenia || id:ieu-b-5102	TRUE	TRUE	TRUE	5.03506e-07	0.00143521	38.5998
rs2053079	G	A	G	A	0.0598986	-0.0025762	0.237	0.2485	FALSE	FALSE	FALSE	COPD_Bothsex_eur	19	30496516	0.0077825	0.7406	995917	TRUE	19	30987423	0.0101	3.00698e-09	130644	Schizophrenia || id:ieu-b-5102	TRUE	TRUE	TRUE	4.67902e-08	0.00129759	35.1715
rs2078266	G	A	G	A	-0.0696007	0.00094423	0.829	0.8259	FALSE	FALSE	FALSE	COPD_Bothsex_eur	9	135487010	0.010564	0.9288	899058	TRUE	9	138378856	0.0126	2.94097e-08	130644	Schizophrenia || id:ieu-b-5102	TRUE	TRUE	TRUE	2.90497e-07	0.00137343	30.5131
rs215412	A	G	A	G	0.0577033	-0.0048215	0.328	0.3368	FALSE	FALSE	FALSE	COPD_Bothsex_eur	4	23421963	0.0070414	0.4935	995917	TRUE	4	23423586	0.0091	2.69197e-10	130644	Schizophrenia || id:ieu-b-5102	TRUE	TRUE	TRUE	1.0131e-08	0.00146783	40.2086
rs217336	A	C	A	C	-0.0503033	-0.00055621	0.434	0.4523	FALSE	FALSE	FALSE	COPD_Bothsex_eur	6	83632084	0.0067103	0.9339	995917	TRUE	6	84341803	0.0087	8.051e-09	130644	Schizophrenia || id:ieu-b-5102	TRUE	TRUE	TRUE	6.37583e-08	0.00124317	33.4314
rs2332700	G	C	G	C	-0.0750982	0.0036848	0.753	0.7394	FALSE	TRUE	FALSE	COPD_Bothsex_eur	14	71950609	0.0076041	0.628	995917	TRUE	14	72417326	0.0099	3.87525e-14	130644	Schizophrenia || id:ieu-b-5102	TRUE	TRUE	TRUE	3.24409e-12	0.00209788	57.5425
rs2333321	G	A	G	A	-0.0712038	-0.017689	0.792	0.7952	FALSE	FALSE	FALSE	COPD_Bothsex_eur	4	175938841	0.0087487	0.04319	935597	TRUE	4	176859992	0.0105	1.24796e-11	130644	Schizophrenia || id:ieu-b-5102	TRUE	TRUE	TRUE	1.65983e-08	0.00167042	45.9862
rs2381411	C	T	C	T	0.050399	0.013583	0.402	0.4126	FALSE	FALSE	FALSE	COPD_Bothsex_eur	9	36319931	0.007196	0.05908	935597	TRUE	9	36319928	0.0088	1.25e-08	130644	Schizophrenia || id:ieu-b-5102	TRUE	TRUE	TRUE	2.55274e-06	0.00122124	32.8004
rs2455415	T	C	T	C	0.0494949	0.00060021	0.413	0.4122	FALSE	FALSE	FALSE	COPD_Bothsex_eur	13	38286560	0.0067617	0.9293	995917	TRUE	13	38860697	0.0088	1.69001e-08	130644	Schizophrenia || id:ieu-b-5102	TRUE	TRUE	TRUE	1.45793e-07	0.00118779	31.6341
rs2514218	T	C	T	C	-0.0704957	-0.016094	0.344	0.3093	FALSE	FALSE	FALSE	COPD_Bothsex_eur	11	113522272	0.0072505	0.02644	995917	TRUE	11	113392994	0.0092	1.34803e-14	130644	Schizophrenia || id:ieu-b-5102	TRUE	TRUE	TRUE	1.13234e-10	0.00224294	58.7151
rs2999392	T	C	T	C	0.0517987	0.0053871	0.691	0.7014	FALSE	FALSE	FALSE	COPD_Bothsex_eur	14	51188427	0.0072693	0.4586	995917	TRUE	14	51655145	0.0094	3.05e-08	130644	Schizophrenia || id:ieu-b-5102	TRUE	TRUE	TRUE	8.28374e-07	0.00114579	30.3656
rs308697	A	C	A	C	-0.0501036	0.0078326	0.436	0.4183	FALSE	FALSE	FALSE	COPD_Bothsex_eur	3	161769703	0.0071119	0.2708	935597	TRUE	3	161487491	0.0087	8.83202e-09	130644	Schizophrenia || id:ieu-b-5102	TRUE	TRUE	TRUE	5.4731e-07	0.00123462	33.1665
rs35351411	C	A	C	A	0.0635044	-0.004151	0.544	0.5325	FALSE	FALSE	FALSE	COPD_Bothsex_eur	15	61579998	0.0067146	0.5364	987113	TRUE	15	61872197	0.0087	2.21106e-13	130644	Schizophrenia || id:ieu-b-5102	TRUE	TRUE	TRUE	2.97717e-11	0.00200079	53.2806
rs35426637	T	G	T	G	-0.0622985	0.013505	0.324	0.3183	FALSE	FALSE	FALSE	COPD_Bothsex_eur	7	111348537	0.0071622	0.05934	995917	TRUE	7	110988593	0.0093	2.1508e-11	130644	Schizophrenia || id:ieu-b-5102	TRUE	TRUE	TRUE	1.55041e-08	0.00170011	44.8734
rs35734242	C	T	C	T	0.050704	0.0091319	0.426	0.4238	FALSE	FALSE	FALSE	COPD_Bothsex_eur	4	712911	0.0071289	0.2002	935597	TRUE	4	706700	0.0089	1.36801e-08	130644	Schizophrenia || id:ieu-b-5102	TRUE	TRUE	TRUE	1.01849e-06	0.00125729	32.4567
rs3739118	A	G	A	G	-0.057004	0.0084194	0.291	0.2897	FALSE	FALSE	FALSE	COPD_Bothsex_eur	2	200389046	0.0073508	0.2521	995917	TRUE	2	201253769	0.0095	2.36401e-09	130644	Schizophrenia || id:ieu-b-5102	TRUE	TRUE	TRUE	1.50896e-07	0.00134085	36.0051
rs3770754	G	C	G	C	-0.052896	-0.0028862	0.368	0.3722	FALSE	TRUE	FALSE	COPD_Bothsex_eur	2	37348238	0.0069458	0.6778	995917	TRUE	2	37575381	0.0091	5.35205e-09	130644	Schizophrenia || id:ieu-b-5102	TRUE	TRUE	TRUE	1.01752e-07	0.00130149	33.788
rs3791710	C	T	C	T	-0.0600033	-0.010336	0.203	0.1991	FALSE	FALSE	FALSE	COPD_Bothsex_eur	2	211425323	0.0083635	0.2165	995917	TRUE	2	212290048	0.0108	3.02002e-08	130644	Schizophrenia || id:ieu-b-5102	TRUE	TRUE	TRUE	1.56526e-06	0.00116502	30.8676
rs3795310	T	C	T	C	-0.0509972	-0.020404	0.463	0.4237	FALSE	FALSE	FALSE	COPD_Bothsex_eur	1	8371547	0.0071309	0.004219	935597	TRUE	1	8431607	0.0087	5.75003e-09	130644	Schizophrenia || id:ieu-b-5102	TRUE	TRUE	TRUE	7.15336e-06	0.00129324	34.3601
rs3802924	C	A	C	A	-0.0736036	0.0078675	0.212	0.2295	FALSE	FALSE	FALSE	COPD_Bothsex_eur	11	133957838	0.0080231	0.3268	995917	TRUE	11	133827733	0.0108	9.58297e-12	130644	Schizophrenia || id:ieu-b-5102	TRUE	TRUE	TRUE	1.25168e-09	0.00181005	46.4462
rs3824451	C	T	C	T	0.0655951	-0.010947	0.153	0.1494	FALSE	FALSE	FALSE	COPD_Bothsex_eur	9	98309240	0.0093654	0.2425	995917	TRUE	9	101071522	0.0118	2.53898e-08	130644	Schizophrenia || id:ieu-b-5102	TRUE	TRUE	TRUE	1.37643e-06	0.00111519	30.9014
rs4129585	C	A	C	A	-0.0749962	-0.014966	0.562	0.5691	FALSE	FALSE	FALSE	COPD_Bothsex_eur	8	142231572	0.0067144	0.02582	995917	TRUE	8	143312933	0.0087	5.10858e-18	130644	Schizophrenia || id:ieu-b-5102	TRUE	TRUE	TRUE	2.05454e-13	0.00276897	74.3088
rs4575535	G	A	G	A	0.0557982	0.0011278	0.704	0.6766	FALSE	FALSE	FALSE	COPD_Bothsex_eur	16	89492889	0.0071975	0.8755	995917	TRUE	16	89559297	0.0096	5.77006e-09	130644	Schizophrenia || id:ieu-b-5102	TRUE	TRUE	TRUE	6.25681e-08	0.00129758	33.783
rs4766428	T	C	T	C	0.0750038	0.00036231	0.441	0.438	FALSE	FALSE	FALSE	COPD_Bothsex_eur	12	110285440	0.0070949	0.9593	935597	TRUE	12	110723245	0.0089	3.93097e-17	130644	Schizophrenia || id:ieu-b-5102	TRUE	TRUE	TRUE	3.39049e-15	0.00277362	71.021
rs4779050	G	T	G	T	-0.0579953	0.0062085	0.633	0.6267	FALSE	FALSE	FALSE	COPD_Bothsex_eur	15	82699986	0.0072989	0.395	926793	TRUE	15	83368738	0.0089	7.27445e-11	130644	Schizophrenia || id:ieu-b-5102	TRUE	TRUE	TRUE	6.58443e-09	0.00156274	42.4625
rs4812325	A	G	A	G	0.0719042	-0.0067923	0.616	0.6147	FALSE	FALSE	FALSE	COPD_Bothsex_eur	20	38856815	0.0072371	0.348	935597	TRUE	20	37485458	0.0089	8.95983e-16	130644	Schizophrenia || id:ieu-b-5102	TRUE	TRUE	TRUE	4.52589e-13	0.00244597	65.2722
rs4921741	G	A	G	A	0.0559991	-0.0047286	0.261	0.2637	FALSE	FALSE	FALSE	COPD_Bothsex_eur	8	17213417	0.0080062	0.5548	935597	TRUE	8	17070926	0.0098	1.20501e-08	130644	Schizophrenia || id:ieu-b-5102	TRUE	TRUE	TRUE	2.6651e-07	0.0012097	32.652
rs498591	T	A	T	A	0.0724954	0.0049102	0.146	0.1477	FALSE	TRUE	FALSE	COPD_Bothsex_eur	9	14509107	0.009385	0.6008	995917	TRUE	9	14509105	0.0121	2.11398e-09	130644	Schizophrenia || id:ieu-b-5102	TRUE	TRUE	TRUE	4.90244e-08	0.00131057	35.8963
rs500102	C	T	C	T	-0.0517002	-0.0032108	0.591	0.5736	FALSE	FALSE	FALSE	COPD_Bothsex_eur	9	74743829	0.0071678	0.6542	935597	TRUE	9	77358745	0.0088	4.87102e-09	130644	Schizophrenia || id:ieu-b-5102	TRUE	TRUE	TRUE	8.97781e-08	0.00129219	34.5159
rs505061	A	C	A	C	0.0534957	-0.0060662	0.488	0.4857	FALSE	FALSE	FALSE	COPD_Bothsex_eur	9	22767165	0.0066622	0.3625	995917	TRUE	9	22767164	0.0086	5.80403e-10	130644	Schizophrenia || id:ieu-b-5102	TRUE	TRUE	TRUE	3.05491e-08	0.00143007	38.6938
rs56205728	A	G	A	G	0.0630037	-0.0045096	0.287	0.2755	FALSE	FALSE	FALSE	COPD_Bothsex_eur	15	40275036	0.0079676	0.5714	926793	TRUE	15	40567237	0.0097	1.007e-10	130644	Schizophrenia || id:ieu-b-5102	TRUE	TRUE	TRUE	4.06604e-09	0.00162455	42.188
rs56335113	G	A	G	A	-0.064701	-0.0077078	0.697	0.699	FALSE	FALSE	FALSE	COPD_Bothsex_eur	1	29954792	0.0077411	0.3194	935597	TRUE	1	30427639	0.0094	6.01728e-12	130644	Schizophrenia || id:ieu-b-5102	TRUE	TRUE	TRUE	1.06942e-09	0.00176818	47.3769
rs57433322	G	C	G	C	-0.0830996	0.0097027	0.122	0.1254	FALSE	TRUE	FALSE	COPD_Bothsex_eur	17	19238269	0.010755	0.367	935597	TRUE	17	19141582	0.0139	1.992e-09	130644	Schizophrenia || id:ieu-b-5102	TRUE	TRUE	TRUE	1.26319e-07	0.00147939	35.7411
rs58120505	C	T	C	T	-0.089603	0.0019414	0.418	0.4063	FALSE	FALSE	FALSE	COPD_Bothsex_eur	7	1990232	0.0067977	0.7752	995917	TRUE	7	2029867	0.0088	2.23512e-24	130644	Schizophrenia || id:ieu-b-5102	TRUE	TRUE	TRUE	2.66693e-21	0.00390638	103.676
rs6001259	T	C	T	C	0.1915	0.021775	0.016	0.02013	FALSE	FALSE	FALSE	COPD_Bothsex_eur	22	38851745	0.025076	0.3852	995917	TRUE	22	39247750	0.0348	3.69598e-08	126538	Schizophrenia || id:ieu-b-5102	TRUE	TRUE	TRUE	9.99962e-07	0.00115474	30.2816
rs6010045	C	T	C	T	0.0548998	0.01386	0.698	0.7163	FALSE	FALSE	FALSE	COPD_Bothsex_eur	22	50664663	0.0077953	0.0754	935597	TRUE	22	51103091	0.0095	7.44492e-09	130263	Schizophrenia || id:ieu-b-5102	TRUE	TRUE	TRUE	1.64733e-06	0.00127067	33.396
rs61857878	T	A	T	A	-0.0600974	0.00040289	0.254	0.258	FALSE	TRUE	FALSE	COPD_Bothsex_eur	10	91029731	0.010055	0.968	615753	TRUE	10	92789488	0.0102	4.44099e-09	130644	Schizophrenia || id:ieu-b-5102	TRUE	TRUE	TRUE	9.58257e-08	0.00136872	34.7145
rs61937595	T	C	T	C	-0.130098	-0.025247	0.092	0.1037	FALSE	FALSE	FALSE	COPD_Bothsex_eur	12	57289173	0.01129	0.02534	995917	TRUE	12	57682956	0.0162	1.1471e-15	130644	Schizophrenia || id:ieu-b-5102	TRUE	TRUE	TRUE	1.13236e-11	0.00282778	64.4928
rs62183855	C	A	C	A	-0.0660967	-0.0067854	0.192	0.1667	FALSE	FALSE	FALSE	COPD_Bothsex_eur	2	172091721	0.0089009	0.4459	995917	TRUE	2	172956449	0.0111	2.65797e-09	130644	Schizophrenia || id:ieu-b-5102	TRUE	TRUE	TRUE	9.3522e-08	0.00135551	35.4579
rs634940	T	G	T	G	0.0663962	0.013723	0.252	0.2483	FALSE	FALSE	FALSE	COPD_Bothsex_eur	6	92367782	0.007704	0.07487	995917	TRUE	6	93077500	0.0099	1.78402e-11	130644	Schizophrenia || id:ieu-b-5102	TRUE	TRUE	TRUE	1.20611e-08	0.00166195	44.9796
rs6538539	T	G	T	G	-0.0567961	-0.0062704	0.549	0.5365	FALSE	FALSE	FALSE	COPD_Bothsex_eur	12	94801517	0.0066874	0.3484	995917	TRUE	12	95195293	0.0086	4.42792e-11	130644	Schizophrenia || id:ieu-b-5102	TRUE	TRUE	TRUE	3.86657e-09	0.00159741	43.6154
rs6546857	G	A	G	A	0.0603978	0.0053366	0.232	0.2343	FALSE	FALSE	FALSE	COPD_Bothsex_eur	2	73610828	0.0078524	0.4968	995917	TRUE	2	73837955	0.0102	2.74397e-09	130644	Schizophrenia || id:ieu-b-5102	TRUE	TRUE	TRUE	9.51567e-08	0.00129993	35.0624
rs6549963	C	T	C	T	-0.0483043	0.0022667	0.416	0.4247	FALSE	FALSE	FALSE	COPD_Bothsex_eur	3	30003287	0.0071553	0.7514	935597	TRUE	3	30044778	0.0088	4.30804e-08	130644	Schizophrenia || id:ieu-b-5102	TRUE	TRUE	TRUE	4.88546e-07	0.00113373	30.1305
rs6715366	A	G	A	G	0.0540972	-0.0038588	0.267	0.2749	FALSE	FALSE	FALSE	COPD_Bothsex_eur	2	2323523	0.0078767	0.6242	935597	TRUE	2	2327295	0.0097	2.49201e-08	130644	Schizophrenia || id:ieu-b-5102	TRUE	TRUE	TRUE	4.36074e-07	0.0011455	31.1033
rs6721531	T	A	T	A	-0.0517002	-0.008685	0.341	0.3026	FALSE	TRUE	FALSE	COPD_Bothsex_eur	2	79199729	0.0072828	0.2331	995917	TRUE	2	79426855	0.0091	1.46801e-08	130644	Schizophrenia || id:ieu-b-5102	TRUE	TRUE	TRUE	7.99733e-07	0.00120131	32.2776
rs6798742	G	A	G	A	0.0610991	-0.0032699	0.307	0.3066	FALSE	FALSE	FALSE	COPD_Bothsex_eur	3	63918083	0.0072088	0.6501	995917	TRUE	3	63903759	0.0093	4.56878e-11	130644	Schizophrenia || id:ieu-b-5102	TRUE	TRUE	TRUE	1.71959e-09	0.00158844	43.1622
rs6943762	C	T	C	T	-0.105098	-0.007268	0.13	0.13	FALSE	FALSE	FALSE	COPD_Bothsex_eur	7	86773947	0.0098811	0.462	995917	TRUE	7	86403263	0.0132	1.56892e-15	130644	Schizophrenia || id:ieu-b-5102	TRUE	TRUE	TRUE	4.65599e-13	0.00249851	63.393
rs6974218	C	A	C	A	-0.0548953	0.0040533	0.382	0.4083	FALSE	FALSE	FALSE	COPD_Bothsex_eur	7	110415943	0.0068205	0.5523	995917	TRUE	7	110056000	0.0089	6.80393e-10	130644	Schizophrenia || id:ieu-b-5102	TRUE	TRUE	TRUE	2.18496e-08	0.00142283	38.0444
rs6984242	A	G	A	G	-0.0546965	0.0021541	0.6	0.5974	FALSE	FALSE	FALSE	COPD_Bothsex_eur	8	59787910	0.0068277	0.7524	995917	TRUE	8	60700469	0.0087	3.85496e-10	130644	Schizophrenia || id:ieu-b-5102	TRUE	TRUE	TRUE	6.49706e-09	0.00143602	39.5258
rs708228	T	C	T	C	0.0527997	0.022208	0.329	0.3401	FALSE	FALSE	FALSE	COPD_Bothsex_eur	11	57818190	0.0070272	0.001576	995917	TRUE	11	57585662	0.0091	6.55602e-09	130644	Schizophrenia || id:ieu-b-5102	TRUE	TRUE	TRUE	1.19263e-05	0.00123087	33.6651
rs7113199	C	A	C	A	-0.0522983	0.0089672	0.704	0.6975	FALSE	FALSE	FALSE	COPD_Bothsex_eur	11	134377293	0.0078786	0.255	910152	TRUE	11	134247187	0.0094	2.80098e-08	130644	Schizophrenia || id:ieu-b-5102	TRUE	TRUE	TRUE	1.59221e-06	0.00113991	30.9542
rs7251	G	C	G	C	-0.0641009	0.0057407	0.328	0.3107	FALSE	TRUE	FALSE	COPD_Bothsex_eur	19	49659652	0.0071714	0.4234	995917	TRUE	19	50162909	0.0094	8.29278e-12	130644	Schizophrenia || id:ieu-b-5102	TRUE	TRUE	TRUE	8.32185e-10	0.00181135	46.5021
rs72802868	T	G	T	G	-0.0691995	-0.017883	0.294	0.2957	FALSE	FALSE	FALSE	COPD_Bothsex_eur	5	152855655	0.0073172	0.01453	995917	TRUE	5	152235215	0.0096	4.55407e-13	130644	Schizophrenia || id:ieu-b-5102	TRUE	TRUE	TRUE	2.76933e-09	0.00198787	51.9593
rs728055	A	T	A	T	-0.0673969	0.011634	0.358	0.3535	FALSE	TRUE	FALSE	COPD_Bothsex_eur	7	137387785	0.0070196	0.09744	995917	TRUE	7	137072531	0.009	8.84912e-14	130644	Schizophrenia || id:ieu-b-5102	TRUE	TRUE	TRUE	9.41593e-11	0.00208799	56.0783
rs72943392	C	G	C	G	0.0534957	0.00092033	0.289	0.2919	FALSE	TRUE	FALSE	COPD_Bothsex_eur	11	81467796	0.0077368	0.9053	935597	TRUE	11	81178838	0.0096	2.39299e-08	130644	Schizophrenia || id:ieu-b-5102	TRUE	TRUE	TRUE	2.24196e-07	0.00117608	31.0524
rs73292401	A	T	A	T	0.0676045	-0.004126	0.192	0.184	FALSE	TRUE	FALSE	COPD_Bothsex_eur	17	12972591	0.009016	0.6472	935597	TRUE	17	12875908	0.0109	5.47999e-10	130644	Schizophrenia || id:ieu-b-5102	TRUE	TRUE	TRUE	1.61033e-08	0.00141806	38.4679
rs7515363	T	C	T	C	-0.0535029	0.0011294	0.619	0.6013	FALSE	FALSE	FALSE	COPD_Bothsex_eur	1	200445831	0.0072107	0.8755	935597	TRUE	1	200414959	0.0089	1.83599e-09	130644	Schizophrenia || id:ieu-b-5102	TRUE	TRUE	TRUE	2.45914e-08	0.00135021	36.1389
rs7575796	G	A	G	A	-0.0963006	0.017587	0.094	0.1258	FALSE	FALSE	FALSE	COPD_Bothsex_eur	2	97080789	0.011564	0.1283	918956	TRUE	2	97746526	0.0172	2.065e-08	130644	Schizophrenia || id:ieu-b-5102	TRUE	TRUE	TRUE	2.57531e-06	0.00157959	31.3474
rs7634476	G	A	G	A	0.0577033	-0.012716	0.586	0.5607	FALSE	FALSE	FALSE	COPD_Bothsex_eur	3	136679545	0.0067537	0.05973	995917	TRUE	3	136398387	0.0088	5.46261e-11	130644	Schizophrenia || id:ieu-b-5102	TRUE	TRUE	TRUE	3.31842e-08	0.00161558	42.9968
rs7647398	T	C	T	C	-0.0774979	0.0043775	0.2	0.1805	FALSE	FALSE	FALSE	COPD_Bothsex_eur	3	181015362	0.0086055	0.611	995917	TRUE	3	180733150	0.0109	1.07399e-12	130644	Schizophrenia || id:ieu-b-5102	TRUE	TRUE	TRUE	7.45195e-11	0.0019219	50.5507
rs778371	G	A	G	A	0.0806029	0.0098696	0.286	0.2831	FALSE	FALSE	FALSE	COPD_Bothsex_eur	2	232878399	0.0073531	0.1795	995917	TRUE	2	233743109	0.0095	1.49486e-17	130644	Schizophrenia || id:ieu-b-5102	TRUE	TRUE	TRUE	5.4959e-14	0.00265336	71.987
rs7798283	G	T	G	T	-0.074003	0.0045731	0.133	0.1221	FALSE	FALSE	FALSE	COPD_Bothsex_eur	7	133443373	0.010192	0.6536	995917	TRUE	7	133128127	0.0134	3.48698e-08	130644	Schizophrenia || id:ieu-b-5102	TRUE	TRUE	TRUE	4.66716e-07	0.00126299	30.4992
rs79210963	C	T	C	T	0.0856015	0.0020716	0.108	0.1132	FALSE	FALSE	FALSE	COPD_Bothsex_eur	7	24678350	0.010604	0.8451	995917	TRUE	7	24717969	0.0137	4.142e-10	130644	Schizophrenia || id:ieu-b-5102	TRUE	TRUE	TRUE	6.3227e-09	0.00141183	39.0411
rs79445414	C	T	C	T	0.1234	-0.0013556	0.04	0.04932	FALSE	FALSE	FALSE	COPD_Bothsex_eur	8	34006043	0.016145	0.9331	995917	TRUE	8	33863561	0.0222	2.79801e-08	130644	Schizophrenia || id:ieu-b-5102	TRUE	TRUE	TRUE	2.01973e-07	0.00116948	30.8976
rs8055219	A	G	A	G	0.0665031	0.00041279	0.229	0.2314	FALSE	FALSE	FALSE	COPD_Bothsex_eur	16	13659527	0.0078807	0.9582	995917	TRUE	16	13753384	0.0101	5.69246e-11	130644	Schizophrenia || id:ieu-b-5102	TRUE	TRUE	TRUE	6.71262e-10	0.00156172	43.3552
rs9318627	C	A	C	A	-0.0611986	0.0024135	0.4	0.3945	FALSE	FALSE	FALSE	COPD_Bothsex_eur	13	79355944	0.006813	0.7232	995917	TRUE	13	79930079	0.0088	4.35211e-12	130644	Schizophrenia || id:ieu-b-5102	TRUE	TRUE	TRUE	1.38377e-10	0.00179773	48.3635
rs9454727	G	A	G	A	-0.054403	0.0094298	0.273	0.2713	FALSE	FALSE	FALSE	COPD_Bothsex_eur	6	69293497	0.0075442	0.2113	995917	TRUE	6	70003389	0.0098	3.34996e-08	130644	Schizophrenia || id:ieu-b-5102	TRUE	TRUE	TRUE	1.63769e-06	0.00117482	30.8172
rs9461916	C	T	C	T	0.0532953	0.00078774	0.594	0.5916	FALSE	FALSE	FALSE	COPD_Bothsex_eur	6	33829017	0.0068296	0.9082	995917	TRUE	6	33796794	0.0088	1.64101e-09	130644	Schizophrenia || id:ieu-b-5102	TRUE	TRUE	TRUE	1.56081e-08	0.00137	36.6786
rs9687282	G	T	G	T	0.0525994	0.018115	0.334	0.3191	FALSE	FALSE	FALSE	COPD_Bothsex_eur	5	139686403	0.0075793	0.01684	935597	TRUE	5	139065988	0.0091	7.32808e-09	130644	Schizophrenia || id:ieu-b-5102	TRUE	TRUE	TRUE	4.70297e-06	0.00123087	33.4102
rs9876421	T	C	T	C	0.0625033	0.002532	0.343	0.3382	FALSE	FALSE	FALSE	COPD_Bothsex_eur	3	36806825	0.0070364	0.719	995917	TRUE	3	36848316	0.0092	9.19179e-12	130644	Schizophrenia || id:ieu-b-5102	TRUE	TRUE	TRUE	3.73213e-10	0.00176074	46.1562

## Sheet: Table S5
Table S5.SNP-specific information used by SCZ for COPD analyses (GBMI-EUR)-RadialMR adjustment
SNP	effect_allele.exposure	other_allele.exposure	effect_allele.outcome	other_allele.outcome	beta.exposure	beta.outcome	eaf.exposure	eaf.outcome	remove	palindromic	ambiguous	id.outcome	chr.outcome	pos.outcome	se.outcome	pval.outcome	samplesize.outcome	mr_keep.outcome	chr.exposure	pos.exposure	se.exposure	pval.exposure	samplesize.exposure	exposure	mr_keep.exposure	mr_keep	steiger_dir	steiger_pval	R2	F
rs1000237	A	T	A	T	0.0732053	-0.0076816	0.355	0.3311	FALSE	TRUE	FALSE	COPD_Bothsex_eur	19	19407507	0.0070726	0.2774	995917	TRUE	19	19518316	0.0089	2.80027e-16	130644	Schizophrenia || id:ieu-b-5102	TRUE	TRUE	TRUE	1.7963e-13	0.00245416	67.6558
rs10035564	G	A	G	A	0.0668024	-0.0021925	0.331	0.33	FALSE	FALSE	FALSE	COPD_Bothsex_eur	5	45252398	0.0070842	0.757	995917	TRUE	5	45252500	0.0092	4.38026e-13	130644	Schizophrenia || id:ieu-b-5102	TRUE	TRUE	TRUE	1.80155e-11	0.00197637	52.724
rs10086619	G	A	G	A	0.0722052	0.012148	0.161	0.1544	FALSE	FALSE	FALSE	COPD_Bothsex_eur	8	110568341	0.0092337	0.1883	995917	TRUE	8	111580570	0.0116	4.96798e-10	130644	Schizophrenia || id:ieu-b-5102	TRUE	TRUE	TRUE	6.50893e-08	0.00140849	38.7455
rs10117	A	G	A	G	-0.0549994	-0.011188	0.398	0.3796	FALSE	FALSE	FALSE	COPD_Bothsex_eur	5	138556481	0.006892	0.1045	995917	TRUE	5	137892170	0.0088	4.65897e-10	130644	Schizophrenia || id:ieu-b-5102	TRUE	TRUE	TRUE	1.01922e-07	0.00144952	39.0616
rs10861176	A	G	A	G	0.0555021	-0.01152	0.737	0.7449	FALSE	FALSE	FALSE	COPD_Bothsex_eur	12	104237774	0.0076355	0.1313	995917	TRUE	12	104631552	0.0098	1.588e-08	130644	Schizophrenia || id:ieu-b-5102	TRUE	TRUE	TRUE	1.50206e-06	0.00119419	32.075
rs10873538	G	T	G	T	0.0665031	0.016361	0.334	0.3463	FALSE	FALSE	FALSE	COPD_Bothsex_eur	14	103789232	0.0075109	0.02938	802279	TRUE	14	104255569	0.0091	3.01023e-13	130644	Schizophrenia || id:ieu-b-5102	TRUE	TRUE	TRUE	2.50056e-09	0.00196759	53.4073
rs10957321	A	G	A	G	0.0475949	-0.0013045	0.511	0.535	FALSE	FALSE	FALSE	COPD_Bothsex_eur	8	64693321	0.0067528	0.8468	995917	TRUE	8	65605878	0.0086	3.48498e-08	130644	Schizophrenia || id:ieu-b-5102	TRUE	TRUE	TRUE	2.78409e-07	0.00113209	30.6284
rs11027839	C	A	C	A	0.0515038	0.00086911	0.5	0.5262	FALSE	FALSE	FALSE	COPD_Bothsex_eur	11	24367689	0.0066949	0.8967	995917	TRUE	11	24389235	0.0086	2.398e-09	130644	Schizophrenia || id:ieu-b-5102	TRUE	TRUE	TRUE	2.31846e-08	0.00132632	35.8659
rs11136325	A	G	A	G	-0.0537967	0.0039569	0.579	0.5665	FALSE	FALSE	FALSE	COPD_Bothsex_eur	8	143788531	0.0071822	0.5817	935597	TRUE	8	144870701	0.0091	3.046e-09	130644	Schizophrenia || id:ieu-b-5102	TRUE	TRUE	TRUE	9.06108e-08	0.00141092	34.9485
rs11165867	T	C	T	C	0.0743034	0.013712	0.16	0.1601	FALSE	FALSE	FALSE	COPD_Bothsex_eur	1	97412512	0.0090615	0.1302	995917	TRUE	1	97878068	0.0116	1.29999e-10	130644	Schizophrenia || id:ieu-b-5102	TRUE	TRUE	TRUE	3.65049e-08	0.00148404	41.03
rs113264400	C	T	C	T	0.112296	-0.013535	0.048	0.06965	FALSE	FALSE	FALSE	COPD_Bothsex_eur	20	63518775	0.014418	0.3479	935597	TRUE	20	62150128	0.0202	2.86497e-08	130644	Schizophrenia || id:ieu-b-5102	TRUE	TRUE	TRUE	1.06795e-06	0.00115249	30.9048
rs11587347	G	C	G	C	0.103895	0.013336	0.094	0.09272	FALSE	TRUE	FALSE	COPD_Bothsex_eur	1	239035659	0.011474	0.2451	995917	TRUE	1	239198959	0.0147	1.52897e-12	130644	Schizophrenia || id:ieu-b-5102	TRUE	TRUE	TRUE	4.13053e-10	0.00183855	49.9522
rs11693094	T	C	T	C	-0.054403	0.00068948	0.461	0.4582	FALSE	FALSE	FALSE	COPD_Bothsex_eur	2	184736693	0.0066926	0.9179	995917	TRUE	2	185601420	0.0087	4.292e-10	130644	Schizophrenia || id:ieu-b-5102	TRUE	TRUE	TRUE	5.09395e-09	0.00147084	39.1027
rs11696755	C	T	C	T	0.0636962	-0.0031697	0.184	0.1727	FALSE	FALSE	FALSE	COPD_Bothsex_eur	20	49488780	0.0087531	0.7173	995917	TRUE	20	48105317	0.011	7.26006e-09	130644	Schizophrenia || id:ieu-b-5102	TRUE	TRUE	TRUE	1.03255e-07	0.00121833	33.5306
rs11740474	T	A	T	A	0.0536962	-0.0028749	0.415	0.41	FALSE	TRUE	FALSE	COPD_Bothsex_eur	5	154301187	0.0071473	0.6875	935597	TRUE	5	153680747	0.0088	1.128e-09	130644	Schizophrenia || id:ieu-b-5102	TRUE	TRUE	TRUE	2.47923e-08	0.00139998	37.2325
rs11941714	A	G	A	G	-0.0515957	-0.008451	0.336	0.3313	FALSE	FALSE	FALSE	COPD_Bothsex_eur	4	31201047	0.0075217	0.2612	935597	TRUE	4	31202669	0.0093	3.07298e-08	130644	Schizophrenia || id:ieu-b-5102	TRUE	TRUE	TRUE	1.55967e-06	0.00118786	30.7795
rs12151767	A	G	A	G	-0.0611045	0.0076332	0.487	0.4606	FALSE	FALSE	FALSE	COPD_Bothsex_eur	2	197410205	0.0066817	0.2533	995917	TRUE	2	198274929	0.0086	1.30707e-12	130644	Schizophrenia || id:ieu-b-5102	TRUE	TRUE	TRUE	3.15383e-10	0.00186562	50.4835
rs12285419	A	C	A	C	0.0849045	0.011388	0.188	0.1826	FALSE	FALSE	FALSE	COPD_Bothsex_eur	11	46321639	0.0090905	0.2103	935597	TRUE	11	46343189	0.011	1.04809e-14	130644	Schizophrenia || id:ieu-b-5102	TRUE	TRUE	TRUE	1.11203e-11	0.00220093	59.5766
rs12293670	G	A	G	A	-0.0704957	-0.0079156	0.34	0.333	FALSE	FALSE	FALSE	COPD_Bothsex_eur	11	124743036	0.0070893	0.2642	995917	TRUE	11	124612932	0.0092	1.55704e-14	130644	Schizophrenia || id:ieu-b-5102	TRUE	TRUE	TRUE	8.86637e-12	0.00223038	58.7151
rs12489270	C	T	C	T	0.0579046	0.0054643	0.375	0.3749	FALSE	FALSE	FALSE	COPD_Bothsex_eur	3	16834322	0.0072345	0.4501	935597	TRUE	3	16875823	0.0089	7.46793e-11	130644	Schizophrenia || id:ieu-b-5102	TRUE	TRUE	TRUE	5.54963e-09	0.00157169	42.3298
rs12652777	C	T	C	T	-0.0487997	-0.014096	0.522	0.5119	FALSE	FALSE	FALSE	COPD_Bothsex_eur	5	156348065	0.0066816	0.03489	995917	TRUE	5	155775075	0.0086	1.523e-08	130644	Schizophrenia || id:ieu-b-5102	TRUE	TRUE	TRUE	3.90127e-06	0.0011884	32.1986
rs12833624	T	C	T	C	0.0501992	-0.0053344	0.342	0.3284	FALSE	FALSE	FALSE	COPD_Bothsex_eur	12	123992326	0.007076	0.4509	995917	TRUE	12	124476873	0.009	2.773e-08	130644	Schizophrenia || id:ieu-b-5102	TRUE	TRUE	TRUE	6.12071e-07	0.00113416	31.1106
rs12877581	C	G	C	G	0.0596014	-0.0065657	0.277	0.2942	FALSE	TRUE	FALSE	COPD_Bothsex_eur	13	73751362	0.0080447	0.4144	918956	TRUE	13	74325499	0.0099	1.80302e-09	130644	Schizophrenia || id:ieu-b-5102	TRUE	TRUE	TRUE	9.04139e-08	0.00142286	36.2445
rs13016542	C	T	C	T	-0.0883039	0.0097851	0.136	0.1341	FALSE	FALSE	FALSE	COPD_Bothsex_eur	2	144426284	0.0098272	0.3194	995917	TRUE	2	145183851	0.0129	8.28133e-12	130644	Schizophrenia || id:ieu-b-5102	TRUE	TRUE	TRUE	1.08318e-09	0.00183249	46.8576
rs13195636	C	A	C	A	-0.210504	0.011902	0.091	0.09172	FALSE	FALSE	FALSE	COPD_Bothsex_eur	6	27541714	0.012009	0.3216	995917	TRUE	6	27509493	0.0159	6.54636e-40	130644	Schizophrenia || id:ieu-b-5102	TRUE	TRUE	TRUE	9.62444e-34	0.00733088	175.278
rs13233308	T	C	T	C	-0.0487044	-0.0095996	0.484	0.4872	FALSE	FALSE	FALSE	COPD_Bothsex_eur	7	87615644	0.0070032	0.1705	935597	TRUE	7	87244960	0.0086	1.749e-08	130644	Schizophrenia || id:ieu-b-5102	TRUE	TRUE	TRUE	1.40023e-06	0.00118484	32.073
rs132582	T	C	T	C	-0.0509972	-0.011135	0.545	0.5401	FALSE	FALSE	FALSE	COPD_Bothsex_eur	22	39592170	0.0070611	0.1148	935597	TRUE	22	39988175	0.0086	3.25897e-09	130644	Schizophrenia || id:ieu-b-5102	TRUE	TRUE	TRUE	5.65922e-07	0.00128982	35.1638
rs1430894	T	C	T	C	0.0532953	0.0053152	0.483	0.501	FALSE	FALSE	FALSE	COPD_Bothsex_eur	3	17827267	0.0070402	0.4503	935597	TRUE	3	17868759	0.0086	6.15404e-10	130644	Schizophrenia || id:ieu-b-5102	TRUE	TRUE	TRUE	3.01615e-08	0.00141855	38.4044
rs1451488	G	A	G	A	0.0708947	0.01217	0.555	0.5764	FALSE	FALSE	FALSE	COPD_Bothsex_eur	2	199125384	0.007163	0.08931	935597	TRUE	2	199990107	0.0087	4.47198e-16	130644	Schizophrenia || id:ieu-b-5102	TRUE	TRUE	TRUE	1.95159e-12	0.00248262	66.4032
rs149165	G	T	G	T	-0.0481995	-0.0066291	0.446	0.4478	FALSE	FALSE	FALSE	COPD_Bothsex_eur	16	58625403	0.0067211	0.324	995917	TRUE	16	58659307	0.0087	3.00497e-08	130644	Schizophrenia || id:ieu-b-5102	TRUE	TRUE	TRUE	1.09947e-06	0.00114805	30.6935
rs1611236	A	G	A	G	-0.0551035	-0.007472	0.314	0.2965	FALSE	FALSE	FALSE	COPD_Bothsex_eur	6	29780913	0.0076764	0.3304	995917	TRUE	6	29748690	0.0096	8.47403e-09	130644	Schizophrenia || id:ieu-b-5102	TRUE	TRUE	TRUE	4.08052e-07	0.0013081	32.947
rs1615350	T	C	T	C	-0.0736036	-0.0011445	0.744	0.7633	FALSE	FALSE	FALSE	COPD_Bothsex_eur	12	123165788	0.007831	0.8838	995917	TRUE	12	123650335	0.0098	4.91813e-14	130644	Schizophrenia || id:ieu-b-5102	TRUE	TRUE	TRUE	2.35996e-12	0.00206367	56.4087
rs16851048	C	T	C	T	0.0744973	0.0061688	0.195	0.1812	FALSE	FALSE	FALSE	COPD_Bothsex_eur	1	177306870	0.008583	0.4723	995917	TRUE	1	177276006	0.0107	4.14859e-12	130644	Schizophrenia || id:ieu-b-5102	TRUE	TRUE	TRUE	2.95632e-10	0.00174237	48.4745
rs17194490	T	G	T	G	0.0781994	0.0020596	0.161	0.1569	FALSE	FALSE	FALSE	COPD_Bothsex_eur	3	2506102	0.0091546	0.822	995917	TRUE	3	2547786	0.0116	1.79515e-11	130644	Schizophrenia || id:ieu-b-5102	TRUE	TRUE	TRUE	3.81532e-10	0.00165206	45.4455
rs2053079	G	A	G	A	0.0598986	-0.0025762	0.237	0.2485	FALSE	FALSE	FALSE	COPD_Bothsex_eur	19	30496516	0.0077825	0.7406	995917	TRUE	19	30987423	0.0101	3.00698e-09	130644	Schizophrenia || id:ieu-b-5102	TRUE	TRUE	TRUE	4.67902e-08	0.00129759	35.1715
rs2078266	G	A	G	A	-0.0696007	0.00094423	0.829	0.8259	FALSE	FALSE	FALSE	COPD_Bothsex_eur	9	135487010	0.010564	0.9288	899058	TRUE	9	138378856	0.0126	2.94097e-08	130644	Schizophrenia || id:ieu-b-5102	TRUE	TRUE	TRUE	2.90497e-07	0.00137343	30.5131
rs215412	A	G	A	G	0.0577033	-0.0048215	0.328	0.3368	FALSE	FALSE	FALSE	COPD_Bothsex_eur	4	23421963	0.0070414	0.4935	995917	TRUE	4	23423586	0.0091	2.69197e-10	130644	Schizophrenia || id:ieu-b-5102	TRUE	TRUE	TRUE	1.0131e-08	0.00146783	40.2086
rs217336	A	C	A	C	-0.0503033	-0.00055621	0.434	0.4523	FALSE	FALSE	FALSE	COPD_Bothsex_eur	6	83632084	0.0067103	0.9339	995917	TRUE	6	84341803	0.0087	8.051e-09	130644	Schizophrenia || id:ieu-b-5102	TRUE	TRUE	TRUE	6.37583e-08	0.00124317	33.4314
rs2332700	G	C	G	C	-0.0750982	0.0036848	0.753	0.7394	FALSE	TRUE	FALSE	COPD_Bothsex_eur	14	71950609	0.0076041	0.628	995917	TRUE	14	72417326	0.0099	3.87525e-14	130644	Schizophrenia || id:ieu-b-5102	TRUE	TRUE	TRUE	3.24409e-12	0.00209788	57.5425
rs2333321	G	A	G	A	-0.0712038	-0.017689	0.792	0.7952	FALSE	FALSE	FALSE	COPD_Bothsex_eur	4	175938841	0.0087487	0.04319	935597	TRUE	4	176859992	0.0105	1.24796e-11	130644	Schizophrenia || id:ieu-b-5102	TRUE	TRUE	TRUE	1.65983e-08	0.00167042	45.9862
rs2381411	C	T	C	T	0.050399	0.013583	0.402	0.4126	FALSE	FALSE	FALSE	COPD_Bothsex_eur	9	36319931	0.007196	0.05908	935597	TRUE	9	36319928	0.0088	1.25e-08	130644	Schizophrenia || id:ieu-b-5102	TRUE	TRUE	TRUE	2.55274e-06	0.00122124	32.8004
rs2455415	T	C	T	C	0.0494949	0.00060021	0.413	0.4122	FALSE	FALSE	FALSE	COPD_Bothsex_eur	13	38286560	0.0067617	0.9293	995917	TRUE	13	38860697	0.0088	1.69001e-08	130644	Schizophrenia || id:ieu-b-5102	TRUE	TRUE	TRUE	1.45793e-07	0.00118779	31.6341
rs2514218	T	C	T	C	-0.0704957	-0.016094	0.344	0.3093	FALSE	FALSE	FALSE	COPD_Bothsex_eur	11	113522272	0.0072505	0.02644	995917	TRUE	11	113392994	0.0092	1.34803e-14	130644	Schizophrenia || id:ieu-b-5102	TRUE	TRUE	TRUE	1.13234e-10	0.00224294	58.7151
rs2999392	T	C	T	C	0.0517987	0.0053871	0.691	0.7014	FALSE	FALSE	FALSE	COPD_Bothsex_eur	14	51188427	0.0072693	0.4586	995917	TRUE	14	51655145	0.0094	3.05e-08	130644	Schizophrenia || id:ieu-b-5102	TRUE	TRUE	TRUE	8.28374e-07	0.00114579	30.3656
rs308697	A	C	A	C	-0.0501036	0.0078326	0.436	0.4183	FALSE	FALSE	FALSE	COPD_Bothsex_eur	3	161769703	0.0071119	0.2708	935597	TRUE	3	161487491	0.0087	8.83202e-09	130644	Schizophrenia || id:ieu-b-5102	TRUE	TRUE	TRUE	5.4731e-07	0.00123462	33.1665
rs35351411	C	A	C	A	0.0635044	-0.004151	0.544	0.5325	FALSE	FALSE	FALSE	COPD_Bothsex_eur	15	61579998	0.0067146	0.5364	987113	TRUE	15	61872197	0.0087	2.21106e-13	130644	Schizophrenia || id:ieu-b-5102	TRUE	TRUE	TRUE	2.97717e-11	0.00200079	53.2806
rs35734242	C	T	C	T	0.050704	0.0091319	0.426	0.4238	FALSE	FALSE	FALSE	COPD_Bothsex_eur	4	712911	0.0071289	0.2002	935597	TRUE	4	706700	0.0089	1.36801e-08	130644	Schizophrenia || id:ieu-b-5102	TRUE	TRUE	TRUE	1.01849e-06	0.00125729	32.4567
rs3739118	A	G	A	G	-0.057004	0.0084194	0.291	0.2897	FALSE	FALSE	FALSE	COPD_Bothsex_eur	2	200389046	0.0073508	0.2521	995917	TRUE	2	201253769	0.0095	2.36401e-09	130644	Schizophrenia || id:ieu-b-5102	TRUE	TRUE	TRUE	1.50896e-07	0.00134085	36.0051
rs3770754	G	C	G	C	-0.052896	-0.0028862	0.368	0.3722	FALSE	TRUE	FALSE	COPD_Bothsex_eur	2	37348238	0.0069458	0.6778	995917	TRUE	2	37575381	0.0091	5.35205e-09	130644	Schizophrenia || id:ieu-b-5102	TRUE	TRUE	TRUE	1.01752e-07	0.00130149	33.788
rs3791710	C	T	C	T	-0.0600033	-0.010336	0.203	0.1991	FALSE	FALSE	FALSE	COPD_Bothsex_eur	2	211425323	0.0083635	0.2165	995917	TRUE	2	212290048	0.0108	3.02002e-08	130644	Schizophrenia || id:ieu-b-5102	TRUE	TRUE	TRUE	1.56526e-06	0.00116502	30.8676
rs3802924	C	A	C	A	-0.0736036	0.0078675	0.212	0.2295	FALSE	FALSE	FALSE	COPD_Bothsex_eur	11	133957838	0.0080231	0.3268	995917	TRUE	11	133827733	0.0108	9.58297e-12	130644	Schizophrenia || id:ieu-b-5102	TRUE	TRUE	TRUE	1.25168e-09	0.00181005	46.4462
rs3824451	C	T	C	T	0.0655951	-0.010947	0.153	0.1494	FALSE	FALSE	FALSE	COPD_Bothsex_eur	9	98309240	0.0093654	0.2425	995917	TRUE	9	101071522	0.0118	2.53898e-08	130644	Schizophrenia || id:ieu-b-5102	TRUE	TRUE	TRUE	1.37643e-06	0.00111519	30.9014
rs4129585	C	A	C	A	-0.0749962	-0.014966	0.562	0.5691	FALSE	FALSE	FALSE	COPD_Bothsex_eur	8	142231572	0.0067144	0.02582	995917	TRUE	8	143312933	0.0087	5.10858e-18	130644	Schizophrenia || id:ieu-b-5102	TRUE	TRUE	TRUE	2.05454e-13	0.00276897	74.3088
rs4575535	G	A	G	A	0.0557982	0.0011278	0.704	0.6766	FALSE	FALSE	FALSE	COPD_Bothsex_eur	16	89492889	0.0071975	0.8755	995917	TRUE	16	89559297	0.0096	5.77006e-09	130644	Schizophrenia || id:ieu-b-5102	TRUE	TRUE	TRUE	6.25681e-08	0.00129758	33.783
rs4766428	T	C	T	C	0.0750038	0.00036231	0.441	0.438	FALSE	FALSE	FALSE	COPD_Bothsex_eur	12	110285440	0.0070949	0.9593	935597	TRUE	12	110723245	0.0089	3.93097e-17	130644	Schizophrenia || id:ieu-b-5102	TRUE	TRUE	TRUE	3.39049e-15	0.00277362	71.021
rs4779050	G	T	G	T	-0.0579953	0.0062085	0.633	0.6267	FALSE	FALSE	FALSE	COPD_Bothsex_eur	15	82699986	0.0072989	0.395	926793	TRUE	15	83368738	0.0089	7.27445e-11	130644	Schizophrenia || id:ieu-b-5102	TRUE	TRUE	TRUE	6.58443e-09	0.00156274	42.4625
rs4812325	A	G	A	G	0.0719042	-0.0067923	0.616	0.6147	FALSE	FALSE	FALSE	COPD_Bothsex_eur	20	38856815	0.0072371	0.348	935597	TRUE	20	37485458	0.0089	8.95983e-16	130644	Schizophrenia || id:ieu-b-5102	TRUE	TRUE	TRUE	4.52589e-13	0.00244597	65.2722
rs4921741	G	A	G	A	0.0559991	-0.0047286	0.261	0.2637	FALSE	FALSE	FALSE	COPD_Bothsex_eur	8	17213417	0.0080062	0.5548	935597	TRUE	8	17070926	0.0098	1.20501e-08	130644	Schizophrenia || id:ieu-b-5102	TRUE	TRUE	TRUE	2.6651e-07	0.0012097	32.652
rs498591	T	A	T	A	0.0724954	0.0049102	0.146	0.1477	FALSE	TRUE	FALSE	COPD_Bothsex_eur	9	14509107	0.009385	0.6008	995917	TRUE	9	14509105	0.0121	2.11398e-09	130644	Schizophrenia || id:ieu-b-5102	TRUE	TRUE	TRUE	4.90244e-08	0.00131057	35.8963
rs500102	C	T	C	T	-0.0517002	-0.0032108	0.591	0.5736	FALSE	FALSE	FALSE	COPD_Bothsex_eur	9	74743829	0.0071678	0.6542	935597	TRUE	9	77358745	0.0088	4.87102e-09	130644	Schizophrenia || id:ieu-b-5102	TRUE	TRUE	TRUE	8.97781e-08	0.00129219	34.5159
rs505061	A	C	A	C	0.0534957	-0.0060662	0.488	0.4857	FALSE	FALSE	FALSE	COPD_Bothsex_eur	9	22767165	0.0066622	0.3625	995917	TRUE	9	22767164	0.0086	5.80403e-10	130644	Schizophrenia || id:ieu-b-5102	TRUE	TRUE	TRUE	3.05491e-08	0.00143007	38.6938
rs56205728	A	G	A	G	0.0630037	-0.0045096	0.287	0.2755	FALSE	FALSE	FALSE	COPD_Bothsex_eur	15	40275036	0.0079676	0.5714	926793	TRUE	15	40567237	0.0097	1.007e-10	130644	Schizophrenia || id:ieu-b-5102	TRUE	TRUE	TRUE	4.06604e-09	0.00162455	42.188
rs56335113	G	A	G	A	-0.064701	-0.0077078	0.697	0.699	FALSE	FALSE	FALSE	COPD_Bothsex_eur	1	29954792	0.0077411	0.3194	935597	TRUE	1	30427639	0.0094	6.01728e-12	130644	Schizophrenia || id:ieu-b-5102	TRUE	TRUE	TRUE	1.06942e-09	0.00176818	47.3769
rs57433322	G	C	G	C	-0.0830996	0.0097027	0.122	0.1254	FALSE	TRUE	FALSE	COPD_Bothsex_eur	17	19238269	0.010755	0.367	935597	TRUE	17	19141582	0.0139	1.992e-09	130644	Schizophrenia || id:ieu-b-5102	TRUE	TRUE	TRUE	1.26319e-07	0.00147939	35.7411
rs58120505	C	T	C	T	-0.089603	0.0019414	0.418	0.4063	FALSE	FALSE	FALSE	COPD_Bothsex_eur	7	1990232	0.0067977	0.7752	995917	TRUE	7	2029867	0.0088	2.23512e-24	130644	Schizophrenia || id:ieu-b-5102	TRUE	TRUE	TRUE	2.66693e-21	0.00390638	103.676
rs6001259	T	C	T	C	0.1915	0.021775	0.016	0.02013	FALSE	FALSE	FALSE	COPD_Bothsex_eur	22	38851745	0.025076	0.3852	995917	TRUE	22	39247750	0.0348	3.69598e-08	126538	Schizophrenia || id:ieu-b-5102	TRUE	TRUE	TRUE	9.99962e-07	0.00115474	30.2816
rs6010045	C	T	C	T	0.0548998	0.01386	0.698	0.7163	FALSE	FALSE	FALSE	COPD_Bothsex_eur	22	50664663	0.0077953	0.0754	935597	TRUE	22	51103091	0.0095	7.44492e-09	130263	Schizophrenia || id:ieu-b-5102	TRUE	TRUE	TRUE	1.64733e-06	0.00127067	33.396
rs61857878	T	A	T	A	-0.0600974	0.00040289	0.254	0.258	FALSE	TRUE	FALSE	COPD_Bothsex_eur	10	91029731	0.010055	0.968	615753	TRUE	10	92789488	0.0102	4.44099e-09	130644	Schizophrenia || id:ieu-b-5102	TRUE	TRUE	TRUE	9.58257e-08	0.00136872	34.7145
rs61937595	T	C	T	C	-0.130098	-0.025247	0.092	0.1037	FALSE	FALSE	FALSE	COPD_Bothsex_eur	12	57289173	0.01129	0.02534	995917	TRUE	12	57682956	0.0162	1.1471e-15	130644	Schizophrenia || id:ieu-b-5102	TRUE	TRUE	TRUE	1.13236e-11	0.00282778	64.4928
rs62183855	C	A	C	A	-0.0660967	-0.0067854	0.192	0.1667	FALSE	FALSE	FALSE	COPD_Bothsex_eur	2	172091721	0.0089009	0.4459	995917	TRUE	2	172956449	0.0111	2.65797e-09	130644	Schizophrenia || id:ieu-b-5102	TRUE	TRUE	TRUE	9.3522e-08	0.00135551	35.4579
rs634940	T	G	T	G	0.0663962	0.013723	0.252	0.2483	FALSE	FALSE	FALSE	COPD_Bothsex_eur	6	92367782	0.007704	0.07487	995917	TRUE	6	93077500	0.0099	1.78402e-11	130644	Schizophrenia || id:ieu-b-5102	TRUE	TRUE	TRUE	1.20611e-08	0.00166195	44.9796
rs6538539	T	G	T	G	-0.0567961	-0.0062704	0.549	0.5365	FALSE	FALSE	FALSE	COPD_Bothsex_eur	12	94801517	0.0066874	0.3484	995917	TRUE	12	95195293	0.0086	4.42792e-11	130644	Schizophrenia || id:ieu-b-5102	TRUE	TRUE	TRUE	3.86657e-09	0.00159741	43.6154
rs6546857	G	A	G	A	0.0603978	0.0053366	0.232	0.2343	FALSE	FALSE	FALSE	COPD_Bothsex_eur	2	73610828	0.0078524	0.4968	995917	TRUE	2	73837955	0.0102	2.74397e-09	130644	Schizophrenia || id:ieu-b-5102	TRUE	TRUE	TRUE	9.51567e-08	0.00129993	35.0624
rs6549963	C	T	C	T	-0.0483043	0.0022667	0.416	0.4247	FALSE	FALSE	FALSE	COPD_Bothsex_eur	3	30003287	0.0071553	0.7514	935597	TRUE	3	30044778	0.0088	4.30804e-08	130644	Schizophrenia || id:ieu-b-5102	TRUE	TRUE	TRUE	4.88546e-07	0.00113373	30.1305
rs6715366	A	G	A	G	0.0540972	-0.0038588	0.267	0.2749	FALSE	FALSE	FALSE	COPD_Bothsex_eur	2	2323523	0.0078767	0.6242	935597	TRUE	2	2327295	0.0097	2.49201e-08	130644	Schizophrenia || id:ieu-b-5102	TRUE	TRUE	TRUE	4.36074e-07	0.0011455	31.1033
rs6721531	T	A	T	A	-0.0517002	-0.008685	0.341	0.3026	FALSE	TRUE	FALSE	COPD_Bothsex_eur	2	79199729	0.0072828	0.2331	995917	TRUE	2	79426855	0.0091	1.46801e-08	130644	Schizophrenia || id:ieu-b-5102	TRUE	TRUE	TRUE	7.99733e-07	0.00120131	32.2776
rs6798742	G	A	G	A	0.0610991	-0.0032699	0.307	0.3066	FALSE	FALSE	FALSE	COPD_Bothsex_eur	3	63918083	0.0072088	0.6501	995917	TRUE	3	63903759	0.0093	4.56878e-11	130644	Schizophrenia || id:ieu-b-5102	TRUE	TRUE	TRUE	1.71959e-09	0.00158844	43.1622
rs6943762	C	T	C	T	-0.105098	-0.007268	0.13	0.13	FALSE	FALSE	FALSE	COPD_Bothsex_eur	7	86773947	0.0098811	0.462	995917	TRUE	7	86403263	0.0132	1.56892e-15	130644	Schizophrenia || id:ieu-b-5102	TRUE	TRUE	TRUE	4.65599e-13	0.00249851	63.393
rs6974218	C	A	C	A	-0.0548953	0.0040533	0.382	0.4083	FALSE	FALSE	FALSE	COPD_Bothsex_eur	7	110415943	0.0068205	0.5523	995917	TRUE	7	110056000	0.0089	6.80393e-10	130644	Schizophrenia || id:ieu-b-5102	TRUE	TRUE	TRUE	2.18496e-08	0.00142283	38.0444
rs6984242	A	G	A	G	-0.0546965	0.0021541	0.6	0.5974	FALSE	FALSE	FALSE	COPD_Bothsex_eur	8	59787910	0.0068277	0.7524	995917	TRUE	8	60700469	0.0087	3.85496e-10	130644	Schizophrenia || id:ieu-b-5102	TRUE	TRUE	TRUE	6.49706e-09	0.00143602	39.5258
rs7113199	C	A	C	A	-0.0522983	0.0089672	0.704	0.6975	FALSE	FALSE	FALSE	COPD_Bothsex_eur	11	134377293	0.0078786	0.255	910152	TRUE	11	134247187	0.0094	2.80098e-08	130644	Schizophrenia || id:ieu-b-5102	TRUE	TRUE	TRUE	1.59221e-06	0.00113991	30.9542
rs7251	G	C	G	C	-0.0641009	0.0057407	0.328	0.3107	FALSE	TRUE	FALSE	COPD_Bothsex_eur	19	49659652	0.0071714	0.4234	995917	TRUE	19	50162909	0.0094	8.29278e-12	130644	Schizophrenia || id:ieu-b-5102	TRUE	TRUE	TRUE	8.32185e-10	0.00181135	46.5021
rs72943392	C	G	C	G	0.0534957	0.00092033	0.289	0.2919	FALSE	TRUE	FALSE	COPD_Bothsex_eur	11	81467796	0.0077368	0.9053	935597	TRUE	11	81178838	0.0096	2.39299e-08	130644	Schizophrenia || id:ieu-b-5102	TRUE	TRUE	TRUE	2.24196e-07	0.00117608	31.0524
rs73292401	A	T	A	T	0.0676045	-0.004126	0.192	0.184	FALSE	TRUE	FALSE	COPD_Bothsex_eur	17	12972591	0.009016	0.6472	935597	TRUE	17	12875908	0.0109	5.47999e-10	130644	Schizophrenia || id:ieu-b-5102	TRUE	TRUE	TRUE	1.61033e-08	0.00141806	38.4679
rs7515363	T	C	T	C	-0.0535029	0.0011294	0.619	0.6013	FALSE	FALSE	FALSE	COPD_Bothsex_eur	1	200445831	0.0072107	0.8755	935597	TRUE	1	200414959	0.0089	1.83599e-09	130644	Schizophrenia || id:ieu-b-5102	TRUE	TRUE	TRUE	2.45914e-08	0.00135021	36.1389
rs7575796	G	A	G	A	-0.0963006	0.017587	0.094	0.1258	FALSE	FALSE	FALSE	COPD_Bothsex_eur	2	97080789	0.011564	0.1283	918956	TRUE	2	97746526	0.0172	2.065e-08	130644	Schizophrenia || id:ieu-b-5102	TRUE	TRUE	TRUE	2.57531e-06	0.00157959	31.3474
rs7647398	T	C	T	C	-0.0774979	0.0043775	0.2	0.1805	FALSE	FALSE	FALSE	COPD_Bothsex_eur	3	181015362	0.0086055	0.611	995917	TRUE	3	180733150	0.0109	1.07399e-12	130644	Schizophrenia || id:ieu-b-5102	TRUE	TRUE	TRUE	7.45195e-11	0.0019219	50.5507
rs778371	G	A	G	A	0.0806029	0.0098696	0.286	0.2831	FALSE	FALSE	FALSE	COPD_Bothsex_eur	2	232878399	0.0073531	0.1795	995917	TRUE	2	233743109	0.0095	1.49486e-17	130644	Schizophrenia || id:ieu-b-5102	TRUE	TRUE	TRUE	5.4959e-14	0.00265336	71.987
rs7798283	G	T	G	T	-0.074003	0.0045731	0.133	0.1221	FALSE	FALSE	FALSE	COPD_Bothsex_eur	7	133443373	0.010192	0.6536	995917	TRUE	7	133128127	0.0134	3.48698e-08	130644	Schizophrenia || id:ieu-b-5102	TRUE	TRUE	TRUE	4.66716e-07	0.00126299	30.4992
rs79210963	C	T	C	T	0.0856015	0.0020716	0.108	0.1132	FALSE	FALSE	FALSE	COPD_Bothsex_eur	7	24678350	0.010604	0.8451	995917	TRUE	7	24717969	0.0137	4.142e-10	130644	Schizophrenia || id:ieu-b-5102	TRUE	TRUE	TRUE	6.3227e-09	0.00141183	39.0411
rs79445414	C	T	C	T	0.1234	-0.0013556	0.04	0.04932	FALSE	FALSE	FALSE	COPD_Bothsex_eur	8	34006043	0.016145	0.9331	995917	TRUE	8	33863561	0.0222	2.79801e-08	130644	Schizophrenia || id:ieu-b-5102	TRUE	TRUE	TRUE	2.01973e-07	0.00116948	30.8976
rs8055219	A	G	A	G	0.0665031	0.00041279	0.229	0.2314	FALSE	FALSE	FALSE	COPD_Bothsex_eur	16	13659527	0.0078807	0.9582	995917	TRUE	16	13753384	0.0101	5.69246e-11	130644	Schizophrenia || id:ieu-b-5102	TRUE	TRUE	TRUE	6.71262e-10	0.00156172	43.3552
rs9318627	C	A	C	A	-0.0611986	0.0024135	0.4	0.3945	FALSE	FALSE	FALSE	COPD_Bothsex_eur	13	79355944	0.006813	0.7232	995917	TRUE	13	79930079	0.0088	4.35211e-12	130644	Schizophrenia || id:ieu-b-5102	TRUE	TRUE	TRUE	1.38377e-10	0.00179773	48.3635
rs9454727	G	A	G	A	-0.054403	0.0094298	0.273	0.2713	FALSE	FALSE	FALSE	COPD_Bothsex_eur	6	69293497	0.0075442	0.2113	995917	TRUE	6	70003389	0.0098	3.34996e-08	130644	Schizophrenia || id:ieu-b-5102	TRUE	TRUE	TRUE	1.63769e-06	0.00117482	30.8172
rs9461916	C	T	C	T	0.0532953	0.00078774	0.594	0.5916	FALSE	FALSE	FALSE	COPD_Bothsex_eur	6	33829017	0.0068296	0.9082	995917	TRUE	6	33796794	0.0088	1.64101e-09	130644	Schizophrenia || id:ieu-b-5102	TRUE	TRUE	TRUE	1.56081e-08	0.00137	36.6786
rs9876421	T	C	T	C	0.0625033	0.002532	0.343	0.3382	FALSE	FALSE	FALSE	COPD_Bothsex_eur	3	36806825	0.0070364	0.719	995917	TRUE	3	36848316	0.0092	9.19179e-12	130644	Schizophrenia || id:ieu-b-5102	TRUE	TRUE	TRUE	3.73213e-10	0.00176074	46.1562

## Sheet: Table S6
Table S6.SNP-specific information used by SCZ for COPD analyses (FinnGen-EUR)
SNP	effect_allele.exposure	other_allele.exposure	effect_allele.outcome	other_allele.outcome	beta.exposure	beta.outcome	eaf.exposure	eaf.outcome	remove	palindromic	ambiguous	id.outcome	chr	pos	se.outcome	samplesize.outcome	pval.outcome	outcome	mr_keep.outcome	chr.exposure	pos.exposure	se.exposure	pval.exposure	samplesize.exposure	exposure	mr_keep.exposure	mr_keep	steiger_dir	steiger_pval	R2	F
rs1000237	A	T	A	T	0.0732053	-0.0205331	0.355	0.26575	FALSE	TRUE	FALSE	finngen_R10_J10_COPD	19	19407507	0.0121652	358369	0.0914387	COPD || id:finngen_R10_J10_COPD	TRUE	19	19518316	0.0089	2.80027e-16	130644	Schizophrenia || id:ieu-b-5102	TRUE	TRUE	TRUE	6.90046e-10	0.00245416	67.6558
rs10035564	G	A	G	A	0.0668024	-0.00504648	0.331	0.322031	FALSE	FALSE	FALSE	finngen_R10_J10_COPD	5	45252398	0.0114891	358369	0.660488	COPD || id:finngen_R10_J10_COPD	TRUE	5	45252500	0.0092	4.38026e-13	130644	Schizophrenia || id:ieu-b-5102	TRUE	TRUE	TRUE	2.11766e-09	0.00197637	52.724
rs10086619	G	A	G	A	0.0722052	0.0069563	0.161	0.121197	FALSE	FALSE	FALSE	finngen_R10_J10_COPD	8	110568341	0.0164107	358369	0.671647	COPD || id:finngen_R10_J10_COPD	TRUE	8	111580570	0.0116	4.96798e-10	130644	Schizophrenia || id:ieu-b-5102	TRUE	TRUE	TRUE	3.23422e-07	0.00140849	38.7455
rs10103330	A	T	A	T	0.067305	-0.000547391	0.194	0.265564	FALSE	TRUE	FALSE	finngen_R10_J10_COPD	8	4322568	0.0122403	358369	0.96433	COPD || id:finngen_R10_J10_COPD	TRUE	8	4180090	0.0108	5.06699e-10	130644	Schizophrenia || id:ieu-b-5102	TRUE	TRUE	TRUE	1.08703e-07	0.00141665	38.8371
rs10117	A	G	A	G	-0.0549994	-0.0209206	0.398	0.349579	FALSE	FALSE	FALSE	finngen_R10_J10_COPD	5	138556481	0.0112512	358369	0.062968	COPD || id:finngen_R10_J10_COPD	TRUE	5	137892170	0.0088	4.65897e-10	130644	Schizophrenia || id:ieu-b-5102	TRUE	TRUE	TRUE	1.13885e-05	0.00144952	39.0616
rs10861176	A	G	A	G	0.0555021	-0.0150706	0.737	0.769663	FALSE	FALSE	FALSE	finngen_R10_J10_COPD	12	104237774	0.012745	358369	0.237019	COPD || id:finngen_R10_J10_COPD	TRUE	12	104631552	0.0098	1.588e-08	130644	Schizophrenia || id:ieu-b-5102	TRUE	TRUE	TRUE	2.26631e-05	0.00119419	32.075
rs10876446	C	G	C	G	0.0540022	-0.0284439	0.312	0.340286	FALSE	TRUE	FALSE	finngen_R10_J10_COPD	12	53366926	0.011341	358369	0.0121395	COPD || id:finngen_R10_J10_COPD	TRUE	12	53760710	0.0094	1.02601e-08	130644	Schizophrenia || id:ieu-b-5102	TRUE	TRUE	TRUE	0.00029296	0.00125198	33.004
rs10957321	A	G	A	G	0.0475949	0.00988895	0.511	0.627622	FALSE	FALSE	FALSE	finngen_R10_J10_COPD	8	64693321	0.0111573	358369	0.375445	COPD || id:finngen_R10_J10_COPD	TRUE	8	65605878	0.0086	3.48498e-08	130644	Schizophrenia || id:ieu-b-5102	TRUE	TRUE	TRUE	1.87409e-05	0.00113209	30.6284
rs11027839	C	A	C	A	0.0515038	0.00160275	0.5	0.60334	FALSE	FALSE	FALSE	finngen_R10_J10_COPD	11	24367689	0.010994	358369	0.884091	COPD || id:finngen_R10_J10_COPD	TRUE	11	24389235	0.0086	2.398e-09	130644	Schizophrenia || id:ieu-b-5102	TRUE	TRUE	TRUE	4.39048e-07	0.00132632	35.8659
rs11136325	A	G	A	G	-0.0537967	0.00400638	0.579	0.51199	FALSE	FALSE	FALSE	finngen_R10_J10_COPD	8	143788531	0.0108036	358369	0.710758	COPD || id:finngen_R10_J10_COPD	TRUE	8	144870701	0.0091	3.046e-09	130644	Schizophrenia || id:ieu-b-5102	TRUE	TRUE	TRUE	1.12226e-06	0.00141092	34.9485
rs11165867	T	C	T	C	0.0743034	0.00805077	0.16	0.161226	FALSE	FALSE	FALSE	finngen_R10_J10_COPD	1	97412512	0.0146057	358369	0.581491	COPD || id:finngen_R10_J10_COPD	TRUE	1	97878068	0.0116	1.29999e-10	130644	Schizophrenia || id:ieu-b-5102	TRUE	TRUE	TRUE	2.01149e-07	0.00148404	41.03
rs113264400	C	T	C	T	0.112296	0.0161615	0.048	0.135991	FALSE	FALSE	FALSE	finngen_R10_J10_COPD	20	63518775	0.0157084	358369	0.303555	COPD || id:finngen_R10_J10_COPD	TRUE	20	62150128	0.0202	2.86497e-08	130644	Schizophrenia || id:ieu-b-5102	TRUE	TRUE	TRUE	2.36776e-05	0.00115249	30.9048
rs11587347	G	C	G	C	0.103895	-0.00211414	0.094	0.0633945	FALSE	TRUE	FALSE	finngen_R10_J10_COPD	1	239035659	0.0221155	358369	0.923842	COPD || id:finngen_R10_J10_COPD	TRUE	1	239198959	0.0147	1.52897e-12	130644	Schizophrenia || id:ieu-b-5102	TRUE	TRUE	TRUE	1.96628e-09	0.00183855	49.9522
rs11664298	A	G	A	G	0.0773995	0.0292948	0.193	0.216475	FALSE	FALSE	FALSE	finngen_R10_J10_COPD	18	79818986	0.0130764	358369	0.0250726	COPD || id:finngen_R10_J10_COPD	TRUE	18	77578986	0.0108	8.93511e-13	130644	Schizophrenia || id:ieu-b-5102	TRUE	TRUE	TRUE	6.46696e-07	0.00186611	51.3604
rs11693094	T	C	T	C	-0.054403	0.0250973	0.461	0.453574	FALSE	FALSE	FALSE	finngen_R10_J10_COPD	2	184736693	0.0107903	358369	0.020023	COPD || id:finngen_R10_J10_COPD	TRUE	2	185601420	0.0087	4.292e-10	130644	Schizophrenia || id:ieu-b-5102	TRUE	TRUE	TRUE	3.31503e-05	0.00147084	39.1027
rs11696755	C	T	C	T	0.0636962	-0.00940148	0.184	0.135273	FALSE	FALSE	FALSE	finngen_R10_J10_COPD	20	49488780	0.015662	358369	0.548324	COPD || id:finngen_R10_J10_COPD	TRUE	20	48105317	0.011	7.26006e-09	130644	Schizophrenia || id:ieu-b-5102	TRUE	TRUE	TRUE	3.3746e-06	0.00121833	33.5306
rs11740474	T	A	T	A	0.0536962	0.00385523	0.415	0.392876	FALSE	TRUE	FALSE	finngen_R10_J10_COPD	5	154301187	0.010993	358369	0.725813	COPD || id:finngen_R10_J10_COPD	TRUE	5	153680747	0.0088	1.128e-09	130644	Schizophrenia || id:ieu-b-5102	TRUE	TRUE	TRUE	4.60624e-07	0.00139998	37.2325
rs11941714	A	G	A	G	-0.0515957	-0.00786387	0.336	0.350986	FALSE	FALSE	FALSE	finngen_R10_J10_COPD	4	31201047	0.0112906	358369	0.486118	COPD || id:finngen_R10_J10_COPD	TRUE	4	31202669	0.0093	3.07298e-08	130644	Schizophrenia || id:ieu-b-5102	TRUE	TRUE	TRUE	1.13783e-05	0.00118786	30.7795
rs1198588	T	A	T	A	0.102598	-0.0227379	0.788	0.725371	FALSE	TRUE	FALSE	finngen_R10_J10_COPD	1	98087276	0.0120273	358369	0.0586881	COPD || id:finngen_R10_J10_COPD	TRUE	1	98552832	0.0108	1.73101e-21	130644	Schizophrenia || id:ieu-b-5102	TRUE	TRUE	TRUE	8.4088e-13	0.00351698	90.2465
rs12129573	A	C	A	C	0.0777994	0.0221143	0.366	0.35628	FALSE	FALSE	FALSE	finngen_R10_J10_COPD	1	73302683	0.0112183	358369	0.0486934	COPD || id:finngen_R10_J10_COPD	TRUE	1	73768366	0.0089	2.28192e-18	130644	Schizophrenia || id:ieu-b-5102	TRUE	TRUE	TRUE	1.02217e-10	0.00280901	76.4139
rs12138231	A	T	A	T	0.0669949	-0.00369526	0.817	0.851366	FALSE	TRUE	FALSE	finngen_R10_J10_COPD	1	150143220	0.0151685	358369	0.80753	COPD || id:finngen_R10_J10_COPD	TRUE	1	150115398	0.0116	7.99006e-09	130644	Schizophrenia || id:ieu-b-5102	TRUE	TRUE	TRUE	1.45018e-06	0.00134211	33.3555
rs12151767	A	G	A	G	-0.0611045	0.00847247	0.487	0.397623	FALSE	FALSE	FALSE	finngen_R10_J10_COPD	2	197410205	0.010981	358369	0.440375	COPD || id:finngen_R10_J10_COPD	TRUE	2	198274929	0.0086	1.30707e-12	130644	Schizophrenia || id:ieu-b-5102	TRUE	TRUE	TRUE	1.32144e-08	0.00186562	50.4835
rs12285419	A	C	A	C	0.0849045	-0.00608808	0.188	0.153741	FALSE	FALSE	FALSE	finngen_R10_J10_COPD	11	46321639	0.0149412	358369	0.683663	COPD || id:finngen_R10_J10_COPD	TRUE	11	46343189	0.011	1.04809e-14	130644	Schizophrenia || id:ieu-b-5102	TRUE	TRUE	TRUE	1.59014e-10	0.00220093	59.5766
rs12293670	G	A	G	A	-0.0704957	-0.00074561	0.34	0.329382	FALSE	FALSE	FALSE	finngen_R10_J10_COPD	11	124743036	0.0114503	358369	0.948081	COPD || id:finngen_R10_J10_COPD	TRUE	11	124612932	0.0092	1.55704e-14	130644	Schizophrenia || id:ieu-b-5102	TRUE	TRUE	TRUE	6.77857e-11	0.00223038	58.7151
rs12303743	C	G	C	G	0.0874988	0.0215209	0.094	0.089541	FALSE	TRUE	FALSE	finngen_R10_J10_COPD	12	71866174	0.0187488	358369	0.251029	COPD || id:finngen_R10_J10_COPD	TRUE	12	72259954	0.0145	1.59001e-09	130644	Schizophrenia || id:ieu-b-5102	TRUE	TRUE	TRUE	4.82453e-06	0.00130404	36.414
rs12489270	C	T	C	T	0.0579046	0.0226166	0.375	0.358902	FALSE	FALSE	FALSE	finngen_R10_J10_COPD	3	16834322	0.011199	358369	0.043433	COPD || id:finngen_R10_J10_COPD	TRUE	3	16875823	0.0089	7.46793e-11	130644	Schizophrenia || id:ieu-b-5102	TRUE	TRUE	TRUE	6.02491e-06	0.00157169	42.3298
rs12652777	C	T	C	T	-0.0487997	-0.0208379	0.522	0.531339	FALSE	FALSE	FALSE	finngen_R10_J10_COPD	5	156348065	0.010802	358369	0.0537205	COPD || id:finngen_R10_J10_COPD	TRUE	5	155775075	0.0086	1.523e-08	130644	Schizophrenia || id:ieu-b-5102	TRUE	TRUE	TRUE	0.000113233	0.0011884	32.1986
rs12712510	C	T	C	T	-0.0574006	-0.0247053	0.527	0.514404	FALSE	FALSE	FALSE	finngen_R10_J10_COPD	2	22526854	0.010781	358369	0.0219311	COPD || id:finngen_R10_J10_COPD	TRUE	2	22749726	0.0087	5.14399e-11	130644	Schizophrenia || id:ieu-b-5102	TRUE	TRUE	TRUE	8.06929e-06	0.00164261	43.5306
rs12771371	A	G	A	G	-0.0524027	0.0118462	0.311	0.256406	FALSE	FALSE	FALSE	finngen_R10_J10_COPD	10	52303323	0.0123423	358369	0.337151	COPD || id:finngen_R10_J10_COPD	TRUE	10	54063083	0.0093	1.93999e-08	130644	Schizophrenia || id:ieu-b-5102	TRUE	TRUE	TRUE	1.50914e-05	0.00117684	31.7498
rs12833624	T	C	T	C	0.0501992	-0.0296195	0.342	0.300582	FALSE	FALSE	FALSE	finngen_R10_J10_COPD	12	123992326	0.0117178	358369	0.0114802	COPD || id:finngen_R10_J10_COPD	TRUE	12	124476873	0.009	2.773e-08	130644	Schizophrenia || id:ieu-b-5102	TRUE	TRUE	TRUE	0.000524076	0.00113416	31.1106
rs12877581	C	G	C	G	0.0596014	0.0114492	0.277	0.323694	FALSE	TRUE	FALSE	finngen_R10_J10_COPD	13	73751362	0.0115542	358369	0.32173	COPD || id:finngen_R10_J10_COPD	TRUE	13	74325499	0.0099	1.80302e-09	130644	Schizophrenia || id:ieu-b-5102	TRUE	TRUE	TRUE	3.46117e-06	0.00142286	36.2445
rs13016542	C	T	C	T	-0.0883039	0.000764893	0.136	0.146986	FALSE	FALSE	FALSE	finngen_R10_J10_COPD	2	144426284	0.0151383	358369	0.959702	COPD || id:finngen_R10_J10_COPD	TRUE	2	145183851	0.0129	8.28133e-12	130644	Schizophrenia || id:ieu-b-5102	TRUE	TRUE	TRUE	5.42798e-09	0.00183249	46.8576
rs13195636	C	A	C	A	-0.210504	0.00712245	0.091	0.0500002	FALSE	FALSE	FALSE	finngen_R10_J10_COPD	6	27541714	0.0244574	358369	0.770884	COPD || id:finngen_R10_J10_COPD	TRUE	6	27509493	0.0159	6.54636e-40	130644	Schizophrenia || id:ieu-b-5102	TRUE	TRUE	TRUE	5.0784e-29	0.00733088	175.278
rs13233308	T	C	T	C	-0.0487044	-0.001835	0.484	0.485311	FALSE	FALSE	FALSE	finngen_R10_J10_COPD	7	87615644	0.0107475	358369	0.864431	COPD || id:finngen_R10_J10_COPD	TRUE	7	87244960	0.0086	1.749e-08	130644	Schizophrenia || id:ieu-b-5102	TRUE	TRUE	TRUE	1.93901e-06	0.00118484	32.073
rs132582	T	C	T	C	-0.0509972	-0.0178913	0.545	0.507711	FALSE	FALSE	FALSE	finngen_R10_J10_COPD	22	39592170	0.0107665	358369	0.0965606	COPD || id:finngen_R10_J10_COPD	TRUE	22	39988175	0.0086	3.25897e-09	130644	Schizophrenia || id:ieu-b-5102	TRUE	TRUE	TRUE	2.47336e-05	0.00128982	35.1638
rs1427633	C	G	C	G	-0.0483043	0.00121337	0.593	0.586116	FALSE	TRUE	FALSE	finngen_R10_J10_COPD	4	167052991	0.0109312	358369	0.911615	COPD || id:finngen_R10_J10_COPD	TRUE	4	167974142	0.0088	4.09704e-08	130644	Schizophrenia || id:ieu-b-5102	TRUE	TRUE	TRUE	3.45945e-06	0.00112629	30.1305
rs1430894	T	C	T	C	0.0532953	0.0128106	0.483	0.5651	FALSE	FALSE	FALSE	finngen_R10_J10_COPD	3	17827267	0.0108071	358369	0.235864	COPD || id:finngen_R10_J10_COPD	TRUE	3	17868759	0.0086	6.15404e-10	130644	Schizophrenia || id:ieu-b-5102	TRUE	TRUE	TRUE	2.70333e-06	0.00141855	38.4044
rs145071536	C	T	C	T	0.0851005	-0.00420782	0.192	0.168508	FALSE	FALSE	FALSE	finngen_R10_J10_COPD	1	243629710	0.0144355	358369	0.770676	COPD || id:finngen_R10_J10_COPD	TRUE	1	243793012	0.012	1.6151e-12	130644	Schizophrenia || id:ieu-b-5102	TRUE	TRUE	TRUE	3.22186e-09	0.00224702	50.2923
rs1451488	G	A	G	A	0.0708947	0.0129826	0.555	0.6193	FALSE	FALSE	FALSE	finngen_R10_J10_COPD	2	199125384	0.0110733	358369	0.241023	COPD || id:finngen_R10_J10_COPD	TRUE	2	199990107	0.0087	4.47198e-16	130644	Schizophrenia || id:ieu-b-5102	TRUE	TRUE	TRUE	1.899e-10	0.00248262	66.4032
rs149165	G	T	G	T	-0.0481995	-0.00934073	0.446	0.425803	FALSE	FALSE	FALSE	finngen_R10_J10_COPD	16	58625403	0.0108937	358369	0.391201	COPD || id:finngen_R10_J10_COPD	TRUE	16	58659307	0.0087	3.00497e-08	130644	Schizophrenia || id:ieu-b-5102	TRUE	TRUE	TRUE	1.71302e-05	0.00114805	30.6935
rs1604060	G	A	G	A	0.0772051	0.02167	0.885	0.793253	FALSE	FALSE	FALSE	finngen_R10_J10_COPD	3	118053189	0.0133038	358369	0.103343	COPD || id:finngen_R10_J10_COPD	TRUE	3	117772036	0.014	3.24101e-08	130644	Schizophrenia || id:ieu-b-5102	TRUE	TRUE	TRUE	0.000104981	0.00121329	30.4114
rs1611236	A	G	A	G	-0.0551035	0.00398474	0.314	0.223905	FALSE	FALSE	FALSE	finngen_R10_J10_COPD	6	29780913	0.0128668	358369	0.756796	COPD || id:finngen_R10_J10_COPD	TRUE	6	29748690	0.0096	8.47403e-09	130644	Schizophrenia || id:ieu-b-5102	TRUE	TRUE	TRUE	1.99962e-06	0.0013081	32.947
rs1615350	T	C	T	C	-0.0736036	-0.0267375	0.744	0.78786	FALSE	FALSE	FALSE	finngen_R10_J10_COPD	12	123165788	0.0132067	358369	0.0429141	COPD || id:finngen_R10_J10_COPD	TRUE	12	123650335	0.0098	4.91813e-14	130644	Schizophrenia || id:ieu-b-5102	TRUE	TRUE	TRUE	7.34118e-08	0.00206367	56.4087
rs167924	G	A	G	A	0.0501992	0.00309302	0.631	0.582807	FALSE	FALSE	FALSE	finngen_R10_J10_COPD	3	107660990	0.0108808	358369	0.776208	COPD || id:finngen_R10_J10_COPD	TRUE	3	107379837	0.009	2.339e-08	130644	Schizophrenia || id:ieu-b-5102	TRUE	TRUE	TRUE	3.69715e-06	0.00117349	31.1106
rs16851048	C	T	C	T	0.0744973	0.0150986	0.195	0.147363	FALSE	FALSE	FALSE	finngen_R10_J10_COPD	1	177306870	0.0151742	358369	0.319728	COPD || id:finngen_R10_J10_COPD	TRUE	1	177276006	0.0107	4.14859e-12	130644	Schizophrenia || id:ieu-b-5102	TRUE	TRUE	TRUE	5.1649e-08	0.00174237	48.4745
rs16867571	G	A	G	A	-0.0657035	-0.0186585	0.235	0.218632	FALSE	FALSE	FALSE	finngen_R10_J10_COPD	5	89447402	0.0130724	358369	0.153489	COPD || id:finngen_R10_J10_COPD	TRUE	5	88743219	0.0104	2.67602e-10	130644	Schizophrenia || id:ieu-b-5102	TRUE	TRUE	TRUE	3.00806e-06	0.00155216	39.9126
rs17194490	T	G	T	G	0.0781994	0.00843699	0.161	0.14057	FALSE	FALSE	FALSE	finngen_R10_J10_COPD	3	2506102	0.0154334	358369	0.584604	COPD || id:finngen_R10_J10_COPD	TRUE	3	2547786	0.0116	1.79515e-11	130644	Schizophrenia || id:ieu-b-5102	TRUE	TRUE	TRUE	4.06307e-08	0.00165206	45.4455
rs17731	A	G	A	G	0.0523992	0.0245717	0.365	0.263952	FALSE	FALSE	FALSE	finngen_R10_J10_COPD	10	3779369	0.0121731	358369	0.0435361	COPD || id:finngen_R10_J10_COPD	TRUE	10	3821561	0.0089	4.36999e-09	130644	Schizophrenia || id:ieu-b-5102	TRUE	TRUE	TRUE	6.42695e-05	0.00127276	34.6633
rs1860002	T	C	T	C	-0.0837987	-0.0101802	0.543	0.553342	FALSE	FALSE	FALSE	finngen_R10_J10_COPD	12	2304637	0.0108549	358369	0.348323	COPD || id:finngen_R10_J10_COPD	TRUE	12	2413803	0.0087	1.03896e-21	130644	Schizophrenia || id:ieu-b-5102	TRUE	TRUE	TRUE	8.50096e-15	0.00348514	92.7761
rs187557	T	C	T	C	-0.0666956	0.038529	0.848	0.887775	FALSE	FALSE	FALSE	finngen_R10_J10_COPD	5	107430639	0.0170156	358369	0.0235537	COPD || id:finngen_R10_J10_COPD	TRUE	5	106766340	0.0119	2.02899e-08	130644	Schizophrenia || id:ieu-b-5102	TRUE	TRUE	TRUE	0.000286313	0.00114674	31.4124
rs1881046	T	G	T	G	-0.0507026	0.00161478	0.34	0.295621	FALSE	FALSE	FALSE	finngen_R10_J10_COPD	2	155979281	0.0117737	358369	0.890912	COPD || id:finngen_R10_J10_COPD	TRUE	2	156835793	0.0092	3.39203e-08	130644	Schizophrenia || id:ieu-b-5102	TRUE	TRUE	TRUE	3.37116e-06	0.00115375	30.3728
rs1901512	C	T	C	T	-0.058401	-0.00389712	0.699	0.729019	FALSE	FALSE	FALSE	finngen_R10_J10_COPD	5	102388171	0.0121286	358369	0.74797	COPD || id:finngen_R10_J10_COPD	TRUE	5	101723875	0.0094	5.72295e-10	130644	Schizophrenia || id:ieu-b-5102	TRUE	TRUE	TRUE	2.57379e-07	0.00143521	38.5998
rs1915019	G	A	G	A	-0.0570984	-0.00851247	0.75	0.78556	FALSE	FALSE	FALSE	finngen_R10_J10_COPD	8	88271460	0.0130954	358369	0.515669	COPD || id:finngen_R10_J10_COPD	TRUE	8	89283689	0.0098	6.574e-09	130644	Schizophrenia || id:ieu-b-5102	TRUE	TRUE	TRUE	3.29497e-06	0.00122259	33.9466
rs2053079	G	A	G	A	0.0598986	-0.0247025	0.237	0.261493	FALSE	FALSE	FALSE	finngen_R10_J10_COPD	19	30496516	0.01229	358369	0.0444345	COPD || id:finngen_R10_J10_COPD	TRUE	19	30987423	0.0101	3.00698e-09	130644	Schizophrenia || id:ieu-b-5102	TRUE	TRUE	TRUE	5.39567e-05	0.00129759	35.1715
rs2078266	G	A	G	A	-0.0696007	-0.00999023	0.829	0.834309	FALSE	FALSE	FALSE	finngen_R10_J10_COPD	9	135487010	0.0147402	358369	0.497926	COPD || id:finngen_R10_J10_COPD	TRUE	9	138378856	0.0126	2.94097e-08	130644	Schizophrenia || id:ieu-b-5102	TRUE	TRUE	TRUE	1.19628e-05	0.00137343	30.5131
rs215412	A	G	A	G	0.0577033	0.00231598	0.328	0.343976	FALSE	FALSE	FALSE	finngen_R10_J10_COPD	4	23421963	0.0113286	358369	0.838012	COPD || id:finngen_R10_J10_COPD	TRUE	4	23423586	0.0091	2.69197e-10	130644	Schizophrenia || id:ieu-b-5102	TRUE	TRUE	TRUE	1.02435e-07	0.00146783	40.2086
rs2167378	T	C	T	C	-0.0648978	-0.0137164	0.439	0.381895	FALSE	FALSE	FALSE	finngen_R10_J10_COPD	2	199180535	0.0110436	358369	0.214227	COPD || id:finngen_R10_J10_COPD	TRUE	2	200045258	0.0087	7.30466e-14	130644	Schizophrenia || id:ieu-b-5102	TRUE	TRUE	TRUE	9.28068e-09	0.00207452	55.6444
rs217336	A	C	A	C	-0.0503033	0.0133819	0.434	0.488265	FALSE	FALSE	FALSE	finngen_R10_J10_COPD	6	83632084	0.0107439	358369	0.212934	COPD || id:finngen_R10_J10_COPD	TRUE	6	84341803	0.0087	8.051e-09	130644	Schizophrenia || id:ieu-b-5102	TRUE	TRUE	TRUE	1.6643e-05	0.00124317	33.4314
rs2332700	G	C	G	C	-0.0750982	-0.00905462	0.753	0.729279	FALSE	TRUE	FALSE	finngen_R10_J10_COPD	14	71950609	0.0120681	358369	0.453078	COPD || id:finngen_R10_J10_COPD	TRUE	14	72417326	0.0099	3.87525e-14	130644	Schizophrenia || id:ieu-b-5102	TRUE	TRUE	TRUE	1.02471e-09	0.00209788	57.5425
rs2333321	G	A	G	A	-0.0712038	-0.00611024	0.792	0.800456	FALSE	FALSE	FALSE	finngen_R10_J10_COPD	4	175938841	0.0134332	358369	0.64921	COPD || id:finngen_R10_J10_COPD	TRUE	4	176859992	0.0105	1.24796e-11	130644	Schizophrenia || id:ieu-b-5102	TRUE	TRUE	TRUE	2.5508e-08	0.00167042	45.9862
rs2381411	C	T	C	T	0.050399	0.00982256	0.402	0.441216	FALSE	FALSE	FALSE	finngen_R10_J10_COPD	9	36319931	0.0108588	358369	0.365692	COPD || id:finngen_R10_J10_COPD	TRUE	9	36319928	0.0088	1.25e-08	130644	Schizophrenia || id:ieu-b-5102	TRUE	TRUE	TRUE	9.20549e-06	0.00122124	32.8004
rs2455415	T	C	T	C	0.0494949	0.0230065	0.413	0.367441	FALSE	FALSE	FALSE	finngen_R10_J10_COPD	13	38286560	0.0111356	358369	0.0388258	COPD || id:finngen_R10_J10_COPD	TRUE	13	38860697	0.0088	1.69001e-08	130644	Schizophrenia || id:ieu-b-5102	TRUE	TRUE	TRUE	0.00017912	0.00118779	31.6341
rs2514218	T	C	T	C	-0.0704957	-0.0299524	0.344	0.20231	FALSE	FALSE	FALSE	finngen_R10_J10_COPD	11	113522272	0.0134444	358369	0.0258899	COPD || id:finngen_R10_J10_COPD	TRUE	11	113392994	0.0092	1.34803e-14	130644	Schizophrenia || id:ieu-b-5102	TRUE	TRUE	TRUE	6.38694e-08	0.00224294	58.7151
rs2696466	G	A	G	A	-0.0611986	0.00298889	0.403	0.37544	FALSE	FALSE	FALSE	finngen_R10_J10_COPD	17	46212466	0.0111323	358369	0.788324	COPD || id:finngen_R10_J10_COPD	TRUE	17	44289832	0.0092	2.63694e-11	130644	Schizophrenia || id:ieu-b-5102	TRUE	TRUE	TRUE	2.76922e-08	0.00180216	44.2494
rs2815731	A	C	A	C	-0.0600033	-0.00168744	0.358	0.442769	FALSE	FALSE	FALSE	finngen_R10_J10_COPD	6	72445583	0.0108023	358369	0.875866	COPD || id:finngen_R10_J10_COPD	TRUE	6	73155285	0.0091	4.38834e-11	130644	Schizophrenia || id:ieu-b-5102	TRUE	TRUE	TRUE	2.64253e-08	0.001655	43.4778
rs2909457	A	G	A	G	-0.0489997	0.00939705	0.564	0.645243	FALSE	FALSE	FALSE	finngen_R10_J10_COPD	2	161989345	0.0112104	358369	0.401893	COPD || id:finngen_R10_J10_COPD	TRUE	2	162845855	0.0087	1.48201e-08	130644	Schizophrenia || id:ieu-b-5102	TRUE	TRUE	TRUE	1.14398e-05	0.00118082	31.7211
rs2999392	T	C	T	C	0.0517987	0.00942959	0.691	0.718726	FALSE	FALSE	FALSE	finngen_R10_J10_COPD	14	51188427	0.0119527	358369	0.430166	COPD || id:finngen_R10_J10_COPD	TRUE	14	51655145	0.0094	3.05e-08	130644	Schizophrenia || id:ieu-b-5102	TRUE	TRUE	TRUE	1.63718e-05	0.00114579	30.3656
rs308697	A	C	A	C	-0.0501036	0.00099597	0.436	0.365857	FALSE	FALSE	FALSE	finngen_R10_J10_COPD	3	161769703	0.0111494	358369	0.92882	COPD || id:finngen_R10_J10_COPD	TRUE	3	161487491	0.0087	8.83202e-09	130644	Schizophrenia || id:ieu-b-5102	TRUE	TRUE	TRUE	1.04114e-06	0.00123462	33.1665
rs35351411	C	A	C	A	0.0635044	0.00200495	0.544	0.483699	FALSE	FALSE	FALSE	finngen_R10_J10_COPD	15	61579998	0.0107746	358369	0.852381	COPD || id:finngen_R10_J10_COPD	TRUE	15	61872197	0.0087	2.21106e-13	130644	Schizophrenia || id:ieu-b-5102	TRUE	TRUE	TRUE	7.64721e-10	0.00200079	53.2806
rs35426637	T	G	T	G	-0.0622985	-0.00574021	0.324	0.347735	FALSE	FALSE	FALSE	finngen_R10_J10_COPD	7	111348537	0.0112942	358369	0.611281	COPD || id:finngen_R10_J10_COPD	TRUE	7	110988593	0.0093	2.1508e-11	130644	Schizophrenia || id:ieu-b-5102	TRUE	TRUE	TRUE	4.46195e-08	0.00170011	44.8734
rs35734242	C	T	C	T	0.050704	-0.0185919	0.426	0.453536	FALSE	FALSE	FALSE	finngen_R10_J10_COPD	4	712911	0.0107862	358369	0.0847657	COPD || id:finngen_R10_J10_COPD	TRUE	4	706700	0.0089	1.36801e-08	130644	Schizophrenia || id:ieu-b-5102	TRUE	TRUE	TRUE	6.7218e-05	0.00125729	32.4567
rs3739118	A	G	A	G	-0.057004	-0.00832924	0.291	0.280674	FALSE	FALSE	FALSE	finngen_R10_J10_COPD	2	200389046	0.0120318	358369	0.488767	COPD || id:finngen_R10_J10_COPD	TRUE	2	201253769	0.0095	2.36401e-09	130644	Schizophrenia || id:ieu-b-5102	TRUE	TRUE	TRUE	1.76457e-06	0.00134085	36.0051
rs3770754	G	C	G	C	-0.052896	0.00196098	0.368	0.419329	FALSE	TRUE	FALSE	finngen_R10_J10_COPD	2	37348238	0.0109043	358369	0.857282	COPD || id:finngen_R10_J10_COPD	TRUE	2	37575381	0.0091	5.35205e-09	130644	Schizophrenia || id:ieu-b-5102	TRUE	TRUE	TRUE	1.0454e-06	0.00130149	33.788
rs3791710	C	T	C	T	-0.0600033	-0.00907069	0.203	0.191692	FALSE	FALSE	FALSE	finngen_R10_J10_COPD	2	211425323	0.0136554	358369	0.506525	COPD || id:finngen_R10_J10_COPD	TRUE	2	212290048	0.0108	3.02002e-08	130644	Schizophrenia || id:ieu-b-5102	TRUE	TRUE	TRUE	1.02123e-05	0.00116502	30.8676
rs3795310	T	C	T	C	-0.0509972	-0.0338097	0.463	0.355148	FALSE	FALSE	FALSE	finngen_R10_J10_COPD	1	8371547	0.0112502	358369	0.00265351	COPD || id:finngen_R10_J10_COPD	TRUE	1	8431607	0.0087	5.75003e-09	130644	Schizophrenia || id:ieu-b-5102	TRUE	TRUE	TRUE	0.000531282	0.00129324	34.3601
rs3802924	C	A	C	A	-0.0736036	0.00876252	0.212	0.288169	FALSE	FALSE	FALSE	finngen_R10_J10_COPD	11	133957838	0.0119072	358369	0.461792	COPD || id:finngen_R10_J10_COPD	TRUE	11	133827733	0.0108	9.58297e-12	130644	Schizophrenia || id:ieu-b-5102	TRUE	TRUE	TRUE	4.93977e-08	0.00181005	46.4462
rs3824451	C	T	C	T	0.0655951	0.0396524	0.153	0.132965	FALSE	FALSE	FALSE	finngen_R10_J10_COPD	9	98309240	0.015829	358369	0.0122433	COPD || id:finngen_R10_J10_COPD	TRUE	9	101071522	0.0118	2.53898e-08	130644	Schizophrenia || id:ieu-b-5102	TRUE	TRUE	TRUE	0.000532624	0.00111519	30.9014
rs4129585	C	A	C	A	-0.0749962	0.0170437	0.562	0.596807	FALSE	FALSE	FALSE	finngen_R10_J10_COPD	8	142231572	0.0109409	358369	0.119283	COPD || id:finngen_R10_J10_COPD	TRUE	8	143312933	0.0087	5.10858e-18	130644	Schizophrenia || id:ieu-b-5102	TRUE	TRUE	TRUE	4.91209e-11	0.00276897	74.3088
rs4575535	G	A	G	A	0.0557982	0.00805111	0.704	0.622055	FALSE	FALSE	FALSE	finngen_R10_J10_COPD	16	89492889	0.0111363	358369	0.469703	COPD || id:finngen_R10_J10_COPD	TRUE	16	89559297	0.0096	5.77006e-09	130644	Schizophrenia || id:ieu-b-5102	TRUE	TRUE	TRUE	4.18862e-06	0.00129758	33.783
rs4632195	T	C	T	C	0.0471964	0.00897663	0.52	0.468738	FALSE	FALSE	FALSE	finngen_R10_J10_COPD	18	53220378	0.0107937	358369	0.405606	COPD || id:finngen_R10_J10_COPD	TRUE	18	50746748	0.0086	4.58596e-08	130644	Schizophrenia || id:ieu-b-5102	TRUE	TRUE	TRUE	1.97251e-05	0.00111197	30.1176
rs4653164	T	C	T	C	0.0511038	0.00916293	0.668	0.607157	FALSE	FALSE	FALSE	finngen_R10_J10_COPD	1	36161941	0.0109719	358369	0.403644	COPD || id:finngen_R10_J10_COPD	TRUE	1	36627542	0.0092	3.07603e-08	130644	Schizophrenia || id:ieu-b-5102	TRUE	TRUE	TRUE	1.53664e-05	0.00115838	30.8554
rs4702	A	G	A	G	-0.0843044	-0.0191734	0.56	0.528985	FALSE	FALSE	FALSE	finngen_R10_J10_COPD	15	90883330	0.0107919	358369	0.0756275	COPD || id:finngen_R10_J10_COPD	TRUE	15	91426560	0.0089	2.79383e-21	130644	Schizophrenia || id:ieu-b-5102	TRUE	TRUE	TRUE	6.49226e-13	0.00350244	89.7264
rs4766428	T	C	T	C	0.0750038	-0.0129296	0.441	0.440491	FALSE	FALSE	FALSE	finngen_R10_J10_COPD	12	110285440	0.0109141	358369	0.236151	COPD || id:finngen_R10_J10_COPD	TRUE	12	110723245	0.0089	3.93097e-17	130644	Schizophrenia || id:ieu-b-5102	TRUE	TRUE	TRUE	4.07346e-11	0.00277362	71.021
rs4779050	G	T	G	T	-0.0579953	0.0113754	0.633	0.587864	FALSE	FALSE	FALSE	finngen_R10_J10_COPD	15	82699986	0.0108995	358369	0.296643	COPD || id:finngen_R10_J10_COPD	TRUE	15	83368738	0.0089	7.27445e-11	130644	Schizophrenia || id:ieu-b-5102	TRUE	TRUE	TRUE	4.68886e-07	0.00156274	42.4625
rs4812325	A	G	A	G	0.0719042	-0.0105871	0.616	0.617977	FALSE	FALSE	FALSE	finngen_R10_J10_COPD	20	38856815	0.011051	358369	0.338053	COPD || id:finngen_R10_J10_COPD	TRUE	20	37485458	0.0089	8.95983e-16	130644	Schizophrenia || id:ieu-b-5102	TRUE	TRUE	TRUE	1.35858e-10	0.00244597	65.2722
rs4921741	G	A	G	A	0.0559991	0.012137	0.261	0.325304	FALSE	FALSE	FALSE	finngen_R10_J10_COPD	8	17213417	0.011494	358369	0.290991	COPD || id:finngen_R10_J10_COPD	TRUE	8	17070926	0.0098	1.20501e-08	130644	Schizophrenia || id:ieu-b-5102	TRUE	TRUE	TRUE	1.3883e-05	0.0012097	32.652
rs498591	T	A	T	A	0.0724954	0.023201	0.146	0.147018	FALSE	TRUE	FALSE	finngen_R10_J10_COPD	9	14509107	0.0151781	358369	0.126368	COPD || id:finngen_R10_J10_COPD	TRUE	9	14509105	0.0121	2.11398e-09	130644	Schizophrenia || id:ieu-b-5102	TRUE	TRUE	TRUE	1.43363e-05	0.00131057	35.8963
rs500102	C	T	C	T	-0.0517002	0.000302572	0.591	0.538536	FALSE	FALSE	FALSE	finngen_R10_J10_COPD	9	74743829	0.0107852	358369	0.977619	COPD || id:finngen_R10_J10_COPD	TRUE	9	77358745	0.0088	4.87102e-09	130644	Schizophrenia || id:ieu-b-5102	TRUE	TRUE	TRUE	5.31301e-07	0.00129219	34.5159
rs505061	A	C	A	C	0.0534957	0.00160641	0.488	0.465063	FALSE	FALSE	FALSE	finngen_R10_J10_COPD	9	22767165	0.0107882	358369	0.881628	COPD || id:finngen_R10_J10_COPD	TRUE	9	22767164	0.0086	5.80403e-10	130644	Schizophrenia || id:ieu-b-5102	TRUE	TRUE	TRUE	1.53898e-07	0.00143007	38.6938
rs56205728	A	G	A	G	0.0630037	0.00270554	0.287	0.239084	FALSE	FALSE	FALSE	finngen_R10_J10_COPD	15	40275036	0.0127215	358369	0.831581	COPD || id:finngen_R10_J10_COPD	TRUE	15	40567237	0.0097	1.007e-10	130644	Schizophrenia || id:ieu-b-5102	TRUE	TRUE	TRUE	5.03473e-08	0.00162455	42.188
rs56335113	G	A	G	A	-0.064701	0.00793193	0.697	0.705283	FALSE	FALSE	FALSE	finngen_R10_J10_COPD	1	29954792	0.0117709	358369	0.5004	COPD || id:finngen_R10_J10_COPD	TRUE	1	30427639	0.0094	6.01728e-12	130644	Schizophrenia || id:ieu-b-5102	TRUE	TRUE	TRUE	2.9618e-08	0.00176818	47.3769
rs57433322	G	C	G	C	-0.0830996	0.0255642	0.122	0.155102	FALSE	TRUE	FALSE	finngen_R10_J10_COPD	17	19238269	0.0148802	358369	0.0857966	COPD || id:finngen_R10_J10_COPD	TRUE	17	19141582	0.0139	1.992e-09	130644	Schizophrenia || id:ieu-b-5102	TRUE	TRUE	TRUE	2.34062e-05	0.00147939	35.7411
rs5751191	C	T	C	T	0.0655951	-0.0109746	0.501	0.575487	FALSE	FALSE	FALSE	finngen_R10_J10_COPD	22	41974987	0.0108371	358369	0.311209	COPD || id:finngen_R10_J10_COPD	TRUE	22	42370991	0.0086	3.004e-14	130644	Schizophrenia || id:ieu-b-5102	TRUE	TRUE	TRUE	1.9069e-09	0.00215135	58.1763
rs58120505	C	T	C	T	-0.089603	-0.0281671	0.418	0.349728	FALSE	FALSE	FALSE	finngen_R10_J10_COPD	7	1990232	0.011259	358369	0.0123586	COPD || id:finngen_R10_J10_COPD	TRUE	7	2029867	0.0088	2.23512e-24	130644	Schizophrenia || id:ieu-b-5102	TRUE	TRUE	TRUE	1.15091e-13	0.00390638	103.676
rs6001259	T	C	T	C	0.1915	-0.0102724	0.016	0.0440164	FALSE	FALSE	FALSE	finngen_R10_J10_COPD	22	38851745	0.0264213	358369	0.697429	COPD || id:finngen_R10_J10_COPD	TRUE	22	39247750	0.0348	3.69598e-08	126538	Schizophrenia || id:ieu-b-5102	TRUE	TRUE	TRUE	5.84567e-06	0.00115474	30.2816
rs6010045	C	T	C	T	0.0548998	0.0102511	0.698	0.783912	FALSE	FALSE	FALSE	finngen_R10_J10_COPD	22	50664663	0.0130793	358369	0.433178	COPD || id:finngen_R10_J10_COPD	TRUE	22	51103091	0.0095	7.44492e-09	130263	Schizophrenia || id:ieu-b-5102	TRUE	TRUE	TRUE	5.51566e-06	0.00127067	33.396
rs60135207	T	G	T	G	-0.0495994	-0.0125175	0.415	0.394748	FALSE	FALSE	FALSE	finngen_R10_J10_COPD	3	71514626	0.0109898	358369	0.254698	COPD || id:finngen_R10_J10_COPD	TRUE	3	71563777	0.0088	1.52598e-08	130644	Schizophrenia || id:ieu-b-5102	TRUE	TRUE	TRUE	2.27445e-05	0.0011945	31.7678
rs61937595	T	C	T	C	-0.130098	0.00276415	0.092	0.140704	FALSE	FALSE	FALSE	finngen_R10_J10_COPD	12	57289173	0.0155465	358369	0.858881	COPD || id:finngen_R10_J10_COPD	TRUE	12	57682956	0.0162	1.1471e-15	130644	Schizophrenia || id:ieu-b-5102	TRUE	TRUE	TRUE	1.18252e-11	0.00282778	64.4928
rs62018952	C	T	C	T	0.0584027	-0.0220175	0.726	0.842697	FALSE	FALSE	FALSE	finngen_R10_J10_COPD	15	43788539	0.0147672	358369	0.135968	COPD || id:finngen_R10_J10_COPD	TRUE	15	44080737	0.0097	1.94102e-09	130644	Schizophrenia || id:ieu-b-5102	TRUE	TRUE	TRUE	1.16857e-05	0.00135701	36.2512
rs62183855	C	A	C	A	-0.0660967	-0.00920746	0.192	0.0731688	FALSE	FALSE	FALSE	finngen_R10_J10_COPD	2	172091721	0.0205175	358369	0.653604	COPD || id:finngen_R10_J10_COPD	TRUE	2	172956449	0.0111	2.65797e-09	130644	Schizophrenia || id:ieu-b-5102	TRUE	TRUE	TRUE	1.14247e-06	0.00135551	35.4579
rs634940	T	G	T	G	0.0663962	0.00674383	0.252	0.21242	FALSE	FALSE	FALSE	finngen_R10_J10_COPD	6	92367782	0.013116	358369	0.607135	COPD || id:finngen_R10_J10_COPD	TRUE	6	93077500	0.0099	1.78402e-11	130644	Schizophrenia || id:ieu-b-5102	TRUE	TRUE	TRUE	4.36922e-08	0.00166195	44.9796
rs6482437	C	A	C	A	0.0989036	-0.00579827	0.888	0.863639	FALSE	FALSE	FALSE	finngen_R10_J10_COPD	10	18437397	0.0157102	358369	0.712071	COPD || id:finngen_R10_J10_COPD	TRUE	10	18726326	0.0142	3.32583e-12	130644	Schizophrenia || id:ieu-b-5102	TRUE	TRUE	TRUE	7.86342e-09	0.00194574	48.5118
rs6538539	T	G	T	G	-0.0567961	-0.0118793	0.549	0.488278	FALSE	FALSE	FALSE	finngen_R10_J10_COPD	12	94801517	0.0107408	358369	0.268728	COPD || id:finngen_R10_J10_COPD	TRUE	12	95195293	0.0086	4.42792e-11	130644	Schizophrenia || id:ieu-b-5102	TRUE	TRUE	TRUE	3.74234e-07	0.00159741	43.6154
rs6546857	G	A	G	A	0.0603978	0.0270834	0.232	0.219847	FALSE	FALSE	FALSE	finngen_R10_J10_COPD	2	73610828	0.0129471	358369	0.0364519	COPD || id:finngen_R10_J10_COPD	TRUE	2	73837955	0.0102	2.74397e-09	130644	Schizophrenia || id:ieu-b-5102	TRUE	TRUE	TRUE	6.6747e-05	0.00129993	35.0624
rs6549963	C	T	C	T	-0.0483043	0.00164387	0.416	0.405414	FALSE	FALSE	FALSE	finngen_R10_J10_COPD	3	30003287	0.0109519	358369	0.880686	COPD || id:finngen_R10_J10_COPD	TRUE	3	30044778	0.0088	4.30804e-08	130644	Schizophrenia || id:ieu-b-5102	TRUE	TRUE	TRUE	3.8142e-06	0.00113373	30.1305
rs6673880	G	A	G	A	0.062301	0.00667299	0.495	0.576553	FALSE	FALSE	FALSE	finngen_R10_J10_COPD	1	2441729	0.0109266	358369	0.54139	COPD || id:finngen_R10_J10_COPD	TRUE	1	2373168	0.0091	7.19449e-12	130644	Schizophrenia || id:ieu-b-5102	TRUE	TRUE	TRUE	2.94284e-08	0.00194051	46.8713
rs6715366	A	G	A	G	0.0540972	-4.284e-05	0.267	0.273762	FALSE	FALSE	FALSE	finngen_R10_J10_COPD	2	2323523	0.0120329	358369	0.997159	COPD || id:finngen_R10_J10_COPD	TRUE	2	2327295	0.0097	2.49201e-08	130644	Schizophrenia || id:ieu-b-5102	TRUE	TRUE	TRUE	1.82185e-06	0.0011455	31.1033
rs6721531	T	A	T	A	-0.0517002	-0.0235712	0.341	0.179303	FALSE	TRUE	FALSE	finngen_R10_J10_COPD	2	79199729	0.0139858	358369	0.0919158	COPD || id:finngen_R10_J10_COPD	TRUE	2	79426855	0.0091	1.46801e-08	130644	Schizophrenia || id:ieu-b-5102	TRUE	TRUE	TRUE	6.54484e-05	0.00120131	32.2776
rs6798742	G	A	G	A	0.0610991	0.00745849	0.307	0.307579	FALSE	FALSE	FALSE	finngen_R10_J10_COPD	3	63918083	0.0116138	358369	0.520739	COPD || id:finngen_R10_J10_COPD	TRUE	3	63903759	0.0093	4.56878e-11	130644	Schizophrenia || id:ieu-b-5102	TRUE	TRUE	TRUE	1.21058e-07	0.00158844	43.1622
rs6943762	C	T	C	T	-0.105098	-0.0140359	0.13	0.126711	FALSE	FALSE	FALSE	finngen_R10_J10_COPD	7	86773947	0.0162024	358369	0.386332	COPD || id:finngen_R10_J10_COPD	TRUE	7	86403263	0.0132	1.56892e-15	130644	Schizophrenia || id:ieu-b-5102	TRUE	TRUE	TRUE	1.91989e-10	0.00249851	63.393
rs6974218	C	A	C	A	-0.0548953	0.00499598	0.382	0.488136	FALSE	FALSE	FALSE	finngen_R10_J10_COPD	7	110415943	0.0107938	358369	0.643468	COPD || id:finngen_R10_J10_COPD	TRUE	7	110056000	0.0089	6.80393e-10	130644	Schizophrenia || id:ieu-b-5102	TRUE	TRUE	TRUE	4.63845e-07	0.00142283	38.0444
rs6984242	A	G	A	G	-0.0546965	-0.0134713	0.6	0.570251	FALSE	FALSE	FALSE	finngen_R10_J10_COPD	8	59787910	0.0108611	358369	0.214857	COPD || id:finngen_R10_J10_COPD	TRUE	8	60700469	0.0087	3.85496e-10	130644	Schizophrenia || id:ieu-b-5102	TRUE	TRUE	TRUE	2.13032e-06	0.00143602	39.5258
rs708228	T	C	T	C	0.0527997	0.0293754	0.329	0.364413	FALSE	FALSE	FALSE	finngen_R10_J10_COPD	11	57818190	0.0111453	358369	0.00839711	COPD || id:finngen_R10_J10_COPD	TRUE	11	57585662	0.0091	6.55602e-09	130644	Schizophrenia || id:ieu-b-5102	TRUE	TRUE	TRUE	0.000312767	0.00123087	33.6651
rs7112616	C	T	C	T	-0.0522034	-0.00812798	0.498	0.467213	FALSE	FALSE	FALSE	finngen_R10_J10_COPD	11	130935439	0.0107927	358369	0.451391	COPD || id:finngen_R10_J10_COPD	TRUE	11	130805334	0.0086	1.51702e-09	130644	Schizophrenia || id:ieu-b-5102	TRUE	TRUE	TRUE	1.5327e-06	0.00136258	36.8469
rs7113199	C	A	C	A	-0.0522983	0.0085945	0.704	0.68466	FALSE	FALSE	FALSE	finngen_R10_J10_COPD	11	134377293	0.0115273	358369	0.455925	COPD || id:finngen_R10_J10_COPD	TRUE	11	134247187	0.0094	2.80098e-08	130644	Schizophrenia || id:ieu-b-5102	TRUE	TRUE	TRUE	1.20179e-05	0.00113991	30.9542
rs7251	G	C	G	C	-0.0641009	-0.0209479	0.328	0.268092	FALSE	TRUE	FALSE	finngen_R10_J10_COPD	19	49659652	0.0121297	358369	0.0841686	COPD || id:finngen_R10_J10_COPD	TRUE	19	50162909	0.0094	8.29278e-12	130644	Schizophrenia || id:ieu-b-5102	TRUE	TRUE	TRUE	7.62587e-07	0.00181135	46.5021
rs72802868	T	G	T	G	-0.0691995	-0.0187872	0.294	0.296384	FALSE	FALSE	FALSE	finngen_R10_J10_COPD	5	152855655	0.0117433	358369	0.109636	COPD || id:finngen_R10_J10_COPD	TRUE	5	152235215	0.0096	4.55407e-13	130644	Schizophrenia || id:ieu-b-5102	TRUE	TRUE	TRUE	9.1213e-08	0.00198787	51.9593
rs728055	A	T	A	T	-0.0673969	0.0140537	0.358	0.34793	FALSE	TRUE	FALSE	finngen_R10_J10_COPD	7	137387785	0.0112435	358369	0.211322	COPD || id:finngen_R10_J10_COPD	TRUE	7	137072531	0.009	8.84912e-14	130644	Schizophrenia || id:ieu-b-5102	TRUE	TRUE	TRUE	8.20809e-09	0.00208799	56.0783
rs72943392	C	G	C	G	0.0534957	-0.005866	0.289	0.314735	FALSE	TRUE	FALSE	finngen_R10_J10_COPD	11	81467796	0.0115596	358369	0.611833	COPD || id:finngen_R10_J10_COPD	TRUE	11	81178838	0.0096	2.39299e-08	130644	Schizophrenia || id:ieu-b-5102	TRUE	TRUE	TRUE	6.54758e-06	0.00117608	31.0524
rs72986630	T	C	T	C	0.112296	-0.0123326	0.068	0.0615563	FALSE	FALSE	FALSE	finngen_R10_J10_COPD	19	11738921	0.022564	358369	0.584682	COPD || id:finngen_R10_J10_COPD	TRUE	19	11849736	0.0179	3.59402e-10	130644	Schizophrenia || id:ieu-b-5102	TRUE	TRUE	TRUE	3.62359e-07	0.00159839	39.357
rs73292401	A	T	A	T	0.0676045	-0.00837645	0.192	0.157414	FALSE	TRUE	FALSE	finngen_R10_J10_COPD	17	12972591	0.0147316	358369	0.569625	COPD || id:finngen_R10_J10_COPD	TRUE	17	12875908	0.0109	5.47999e-10	130644	Schizophrenia || id:ieu-b-5102	TRUE	TRUE	TRUE	5.29395e-07	0.00141806	38.4679
rs7515363	T	C	T	C	-0.0535029	-0.0060209	0.619	0.571886	FALSE	FALSE	FALSE	finngen_R10_J10_COPD	1	200445831	0.010836	358369	0.578458	COPD || id:finngen_R10_J10_COPD	TRUE	1	200414959	0.0089	1.83599e-09	130644	Schizophrenia || id:ieu-b-5102	TRUE	TRUE	TRUE	1.18083e-06	0.00135021	36.1389
rs7575796	G	A	G	A	-0.0963006	0.0139948	0.094	0.22736	FALSE	FALSE	FALSE	finngen_R10_J10_COPD	2	97080789	0.0130775	358369	0.284556	COPD || id:finngen_R10_J10_COPD	TRUE	2	97746526	0.0172	2.065e-08	130644	Schizophrenia || id:ieu-b-5102	TRUE	TRUE	TRUE	2.23865e-05	0.00157959	31.3474
rs7634476	G	A	G	A	0.0577033	-0.00643078	0.586	0.462212	FALSE	FALSE	FALSE	finngen_R10_J10_COPD	3	136679545	0.0107598	358369	0.550062	COPD || id:finngen_R10_J10_COPD	TRUE	3	136398387	0.0088	5.46261e-11	130644	Schizophrenia || id:ieu-b-5102	TRUE	TRUE	TRUE	1.13214e-07	0.00161558	42.9968
rs7647398	T	C	T	C	-0.0774979	0.012339	0.2	0.136497	FALSE	FALSE	FALSE	finngen_R10_J10_COPD	3	181015362	0.015573	358369	0.428168	COPD || id:finngen_R10_J10_COPD	TRUE	3	180733150	0.0109	1.07399e-12	130644	Schizophrenia || id:ieu-b-5102	TRUE	TRUE	TRUE	1.37419e-08	0.0019219	50.5507
rs778371	G	A	G	A	0.0806029	0.00677051	0.286	0.270178	FALSE	FALSE	FALSE	finngen_R10_J10_COPD	2	232878399	0.012059	358369	0.574491	COPD || id:finngen_R10_J10_COPD	TRUE	2	233743109	0.0095	1.49486e-17	130644	Schizophrenia || id:ieu-b-5102	TRUE	TRUE	TRUE	3.11598e-12	0.00265336	71.987
rs7798283	G	T	G	T	-0.074003	0.00793306	0.133	0.106077	FALSE	FALSE	FALSE	finngen_R10_J10_COPD	7	133443373	0.0174306	358369	0.649021	COPD || id:finngen_R10_J10_COPD	TRUE	7	133128127	0.0134	3.48698e-08	130644	Schizophrenia || id:ieu-b-5102	TRUE	TRUE	TRUE	7.047e-06	0.00126299	30.4992
rs79210963	C	T	C	T	0.0856015	-0.017359	0.108	0.105175	FALSE	FALSE	FALSE	finngen_R10_J10_COPD	7	24678350	0.0175637	358369	0.322985	COPD || id:finngen_R10_J10_COPD	TRUE	7	24717969	0.0137	4.142e-10	130644	Schizophrenia || id:ieu-b-5102	TRUE	TRUE	TRUE	1.31288e-06	0.00141183	39.0411
rs79445414	C	T	C	T	0.1234	-0.00195133	0.04	0.0694036	FALSE	FALSE	FALSE	finngen_R10_J10_COPD	8	34006043	0.0215103	358369	0.927718	COPD || id:finngen_R10_J10_COPD	TRUE	8	33863561	0.0222	2.79801e-08	130644	Schizophrenia || id:ieu-b-5102	TRUE	TRUE	TRUE	2.46041e-06	0.00116948	30.8976
rs8055219	A	G	A	G	0.0665031	-0.0184338	0.229	0.235125	FALSE	FALSE	FALSE	finngen_R10_J10_COPD	16	13659527	0.0127123	358369	0.147038	COPD || id:finngen_R10_J10_COPD	TRUE	16	13753384	0.0101	5.69246e-11	130644	Schizophrenia || id:ieu-b-5102	TRUE	TRUE	TRUE	1.02444e-06	0.00156172	43.3552
rs8138941	A	G	A	G	0.0580953	-0.0169425	0.204	0.171111	FALSE	FALSE	FALSE	finngen_R10_J10_COPD	22	49897030	0.0142151	358369	0.233312	COPD || id:finngen_R10_J10_COPD	TRUE	22	50290678	0.0106	4.46396e-08	130644	Schizophrenia || id:ieu-b-5102	TRUE	TRUE	TRUE	4.59001e-05	0.00109611	30.0379
rs9304548	A	C	A	C	-0.0567016	0.00869933	0.748	0.730119	FALSE	FALSE	FALSE	finngen_R10_J10_COPD	18	29920994	0.0121612	358369	0.474404	COPD || id:finngen_R10_J10_COPD	TRUE	18	27500959	0.01	1.59401e-08	130644	Schizophrenia || id:ieu-b-5102	TRUE	TRUE	TRUE	7.32351e-06	0.00121206	32.1507
rs9318627	C	A	C	A	-0.0611986	-0.0119015	0.4	0.346697	FALSE	FALSE	FALSE	finngen_R10_J10_COPD	13	79355944	0.0112688	358369	0.290902	COPD || id:finngen_R10_J10_COPD	TRUE	13	79930079	0.0088	4.35211e-12	130644	Schizophrenia || id:ieu-b-5102	TRUE	TRUE	TRUE	6.40483e-08	0.00179773	48.3635
rs9454727	G	A	G	A	-0.054403	0.0126016	0.273	0.283978	FALSE	FALSE	FALSE	finngen_R10_J10_COPD	6	69293497	0.0119194	358369	0.290404	COPD || id:finngen_R10_J10_COPD	TRUE	6	70003389	0.0098	3.34996e-08	130644	Schizophrenia || id:ieu-b-5102	TRUE	TRUE	TRUE	2.60357e-05	0.00117482	30.8172
rs9461916	C	T	C	T	0.0532953	0.0141321	0.594	0.567943	FALSE	FALSE	FALSE	finngen_R10_J10_COPD	6	33829017	0.0109081	358369	0.195125	COPD || id:finngen_R10_J10_COPD	TRUE	6	33796794	0.0088	1.64101e-09	130644	Schizophrenia || id:ieu-b-5102	TRUE	TRUE	TRUE	6.34173e-06	0.00137	36.6786
rs9636107	G	A	G	A	0.0698969	0.00427576	0.471	0.460316	FALSE	FALSE	FALSE	finngen_R10_J10_COPD	18	55532886	0.0108036	358369	0.692276	COPD || id:finngen_R10_J10_COPD	TRUE	18	53200117	0.0086	5.11446e-16	130644	Schizophrenia || id:ieu-b-5102	TRUE	TRUE	TRUE	1.45301e-11	0.00243457	66.057
rs9687282	G	T	G	T	0.0525994	0.0197323	0.334	0.299317	FALSE	FALSE	FALSE	finngen_R10_J10_COPD	5	139686403	0.0117299	358369	0.0925252	COPD || id:finngen_R10_J10_COPD	TRUE	5	139065988	0.0091	7.32808e-09	130644	Schizophrenia || id:ieu-b-5102	TRUE	TRUE	TRUE	4.53354e-05	0.00123087	33.4102
rs9876421	T	C	T	C	0.0625033	0.0027429	0.343	0.315113	FALSE	FALSE	FALSE	finngen_R10_J10_COPD	3	36806825	0.0115802	358369	0.812764	COPD || id:finngen_R10_J10_COPD	TRUE	3	36848316	0.0092	9.19179e-12	130644	Schizophrenia || id:ieu-b-5102	TRUE	TRUE	TRUE	1.24707e-08	0.00176074	46.1562

## Sheet: Table S7
Table S7.SNP-specific information used by SCZ for COPD analyses (FinnGen-EUR)-RadialMR adjustment
SNP	effect_allele.exposure	other_allele.exposure	effect_allele.outcome	other_allele.outcome	beta.exposure	beta.outcome	eaf.exposure	eaf.outcome	remove	palindromic	ambiguous	id.outcome	chr	pos	se.outcome	samplesize.outcome	pval.outcome	outcome	mr_keep.outcome	chr.exposure	pos.exposure	se.exposure	pval.exposure	samplesize.exposure	exposure	mr_keep.exposure	mr_keep	steiger_dir	steiger_pval	R2	F
rs10035564	G	A	G	A	0.0668024	-0.00504648	0.331	0.322031	FALSE	FALSE	FALSE	finngen_R10_J10_COPD	5	45252398	0.0114891	358369	0.660488	COPD || id:finngen_R10_J10_COPD	TRUE	5	45252500	0.0092	4.38026e-13	130644	Schizophrenia || id:ieu-b-5102	TRUE	TRUE	TRUE	2.11766e-09	0.00197637	258.708
rs10086619	G	A	G	A	0.0722052	0.0069563	0.161	0.121197	FALSE	FALSE	FALSE	finngen_R10_J10_COPD	8	110568341	0.0164107	358369	0.671647	COPD || id:finngen_R10_J10_COPD	TRUE	8	111580570	0.0116	4.96798e-10	130644	Schizophrenia || id:ieu-b-5102	TRUE	TRUE	TRUE	3.23422e-07	0.00140849	184.268
rs10103330	A	T	A	T	0.067305	-0.000547391	0.194	0.265564	FALSE	TRUE	FALSE	finngen_R10_J10_COPD	8	4322568	0.0122403	358369	0.96433	COPD || id:finngen_R10_J10_COPD	TRUE	8	4180090	0.0108	5.06699e-10	130644	Schizophrenia || id:ieu-b-5102	TRUE	TRUE	TRUE	1.08703e-07	0.00141665	185.336
rs10117	A	G	A	G	-0.0549994	-0.0209206	0.398	0.349579	FALSE	FALSE	FALSE	finngen_R10_J10_COPD	5	138556481	0.0112512	358369	0.062968	COPD || id:finngen_R10_J10_COPD	TRUE	5	137892170	0.0088	4.65897e-10	130644	Schizophrenia || id:ieu-b-5102	TRUE	TRUE	TRUE	1.13885e-05	0.00144952	189.644
rs10861176	A	G	A	G	0.0555021	-0.0150706	0.737	0.769663	FALSE	FALSE	FALSE	finngen_R10_J10_COPD	12	104237774	0.012745	358369	0.237019	COPD || id:finngen_R10_J10_COPD	TRUE	12	104631552	0.0098	1.588e-08	130644	Schizophrenia || id:ieu-b-5102	TRUE	TRUE	TRUE	2.26631e-05	0.00119419	156.197
rs10957321	A	G	A	G	0.0475949	0.00988895	0.511	0.627622	FALSE	FALSE	FALSE	finngen_R10_J10_COPD	8	64693321	0.0111573	358369	0.375445	COPD || id:finngen_R10_J10_COPD	TRUE	8	65605878	0.0086	3.48498e-08	130644	Schizophrenia || id:ieu-b-5102	TRUE	TRUE	TRUE	1.87409e-05	0.00113209	148.066
rs11027839	C	A	C	A	0.0515038	0.00160275	0.5	0.60334	FALSE	FALSE	FALSE	finngen_R10_J10_COPD	11	24367689	0.010994	358369	0.884091	COPD || id:finngen_R10_J10_COPD	TRUE	11	24389235	0.0086	2.398e-09	130644	Schizophrenia || id:ieu-b-5102	TRUE	TRUE	TRUE	4.39048e-07	0.00132632	173.503
rs11136325	A	G	A	G	-0.0537967	0.00400638	0.579	0.51199	FALSE	FALSE	FALSE	finngen_R10_J10_COPD	8	143788531	0.0108036	358369	0.710758	COPD || id:finngen_R10_J10_COPD	TRUE	8	144870701	0.0091	3.046e-09	130644	Schizophrenia || id:ieu-b-5102	TRUE	TRUE	TRUE	1.12226e-06	0.00141092	184.586
rs11165867	T	C	T	C	0.0743034	0.00805077	0.16	0.161226	FALSE	FALSE	FALSE	finngen_R10_J10_COPD	1	97412512	0.0146057	358369	0.581491	COPD || id:finngen_R10_J10_COPD	TRUE	1	97878068	0.0116	1.29999e-10	130644	Schizophrenia || id:ieu-b-5102	TRUE	TRUE	TRUE	2.01149e-07	0.00148404	194.167
rs113264400	C	T	C	T	0.112296	0.0161615	0.048	0.135991	FALSE	FALSE	FALSE	finngen_R10_J10_COPD	20	63518775	0.0157084	358369	0.303555	COPD || id:finngen_R10_J10_COPD	TRUE	20	62150128	0.0202	2.86497e-08	130644	Schizophrenia || id:ieu-b-5102	TRUE	TRUE	TRUE	2.36776e-05	0.00115249	150.737
rs11587347	G	C	G	C	0.103895	-0.00211414	0.094	0.0633945	FALSE	TRUE	FALSE	finngen_R10_J10_COPD	1	239035659	0.0221155	358369	0.923842	COPD || id:finngen_R10_J10_COPD	TRUE	1	239198959	0.0147	1.52897e-12	130644	Schizophrenia || id:ieu-b-5102	TRUE	TRUE	TRUE	1.96628e-09	0.00183855	240.634
rs11696755	C	T	C	T	0.0636962	-0.00940148	0.184	0.135273	FALSE	FALSE	FALSE	finngen_R10_J10_COPD	20	49488780	0.015662	358369	0.548324	COPD || id:finngen_R10_J10_COPD	TRUE	20	48105317	0.011	7.26006e-09	130644	Schizophrenia || id:ieu-b-5102	TRUE	TRUE	TRUE	3.3746e-06	0.00121833	159.359
rs11740474	T	A	T	A	0.0536962	0.00385523	0.415	0.392876	FALSE	TRUE	FALSE	finngen_R10_J10_COPD	5	154301187	0.010993	358369	0.725813	COPD || id:finngen_R10_J10_COPD	TRUE	5	153680747	0.0088	1.128e-09	130644	Schizophrenia || id:ieu-b-5102	TRUE	TRUE	TRUE	4.60624e-07	0.00139998	183.152
rs11941714	A	G	A	G	-0.0515957	-0.00786387	0.336	0.350986	FALSE	FALSE	FALSE	finngen_R10_J10_COPD	4	31201047	0.0112906	358369	0.486118	COPD || id:finngen_R10_J10_COPD	TRUE	4	31202669	0.0093	3.07298e-08	130644	Schizophrenia || id:ieu-b-5102	TRUE	TRUE	TRUE	1.13783e-05	0.00118786	155.369
rs12129573	A	C	A	C	0.0777994	0.0221143	0.366	0.35628	FALSE	FALSE	FALSE	finngen_R10_J10_COPD	1	73302683	0.0112183	358369	0.0486934	COPD || id:finngen_R10_J10_COPD	TRUE	1	73768366	0.0089	2.28192e-18	130644	Schizophrenia || id:ieu-b-5102	TRUE	TRUE	TRUE	1.02217e-10	0.00280901	368.008
rs12138231	A	T	A	T	0.0669949	-0.00369526	0.817	0.851366	FALSE	TRUE	FALSE	finngen_R10_J10_COPD	1	150143220	0.0151685	358369	0.80753	COPD || id:finngen_R10_J10_COPD	TRUE	1	150115398	0.0116	7.99006e-09	130644	Schizophrenia || id:ieu-b-5102	TRUE	TRUE	TRUE	1.45018e-06	0.00134211	175.571
rs12151767	A	G	A	G	-0.0611045	0.00847247	0.487	0.397623	FALSE	FALSE	FALSE	finngen_R10_J10_COPD	2	197410205	0.010981	358369	0.440375	COPD || id:finngen_R10_J10_COPD	TRUE	2	198274929	0.0086	1.30707e-12	130644	Schizophrenia || id:ieu-b-5102	TRUE	TRUE	TRUE	1.32144e-08	0.00186562	244.184
rs12285419	A	C	A	C	0.0849045	-0.00608808	0.188	0.153741	FALSE	FALSE	FALSE	finngen_R10_J10_COPD	11	46321639	0.0149412	358369	0.683663	COPD || id:finngen_R10_J10_COPD	TRUE	11	46343189	0.011	1.04809e-14	130644	Schizophrenia || id:ieu-b-5102	TRUE	TRUE	TRUE	1.59014e-10	0.00220093	288.168
rs12293670	G	A	G	A	-0.0704957	-0.00074561	0.34	0.329382	FALSE	FALSE	FALSE	finngen_R10_J10_COPD	11	124743036	0.0114503	358369	0.948081	COPD || id:finngen_R10_J10_COPD	TRUE	11	124612932	0.0092	1.55704e-14	130644	Schizophrenia || id:ieu-b-5102	TRUE	TRUE	TRUE	6.77857e-11	0.00223038	292.032
rs12303743	C	G	C	G	0.0874988	0.0215209	0.094	0.089541	FALSE	TRUE	FALSE	finngen_R10_J10_COPD	12	71866174	0.0187488	358369	0.251029	COPD || id:finngen_R10_J10_COPD	TRUE	12	72259954	0.0145	1.59001e-09	130644	Schizophrenia || id:ieu-b-5102	TRUE	TRUE	TRUE	4.82453e-06	0.00130404	170.585
rs12489270	C	T	C	T	0.0579046	0.0226166	0.375	0.358902	FALSE	FALSE	FALSE	finngen_R10_J10_COPD	3	16834322	0.011199	358369	0.043433	COPD || id:finngen_R10_J10_COPD	TRUE	3	16875823	0.0089	7.46793e-11	130644	Schizophrenia || id:ieu-b-5102	TRUE	TRUE	TRUE	6.02491e-06	0.00157169	205.652
rs12652777	C	T	C	T	-0.0487997	-0.0208379	0.522	0.531339	FALSE	FALSE	FALSE	finngen_R10_J10_COPD	5	156348065	0.010802	358369	0.0537205	COPD || id:finngen_R10_J10_COPD	TRUE	5	155775075	0.0086	1.523e-08	130644	Schizophrenia || id:ieu-b-5102	TRUE	TRUE	TRUE	0.000113233	0.0011884	155.44
rs12771371	A	G	A	G	-0.0524027	0.0118462	0.311	0.256406	FALSE	FALSE	FALSE	finngen_R10_J10_COPD	10	52303323	0.0123423	358369	0.337151	COPD || id:finngen_R10_J10_COPD	TRUE	10	54063083	0.0093	1.93999e-08	130644	Schizophrenia || id:ieu-b-5102	TRUE	TRUE	TRUE	1.50914e-05	0.00117684	153.926
rs12877581	C	G	C	G	0.0596014	0.0114492	0.277	0.323694	FALSE	TRUE	FALSE	finngen_R10_J10_COPD	13	73751362	0.0115542	358369	0.32173	COPD || id:finngen_R10_J10_COPD	TRUE	13	74325499	0.0099	1.80302e-09	130644	Schizophrenia || id:ieu-b-5102	TRUE	TRUE	TRUE	3.46117e-06	0.00142286	186.15
rs13016542	C	T	C	T	-0.0883039	0.000764893	0.136	0.146986	FALSE	FALSE	FALSE	finngen_R10_J10_COPD	2	144426284	0.0151383	358369	0.959702	COPD || id:finngen_R10_J10_COPD	TRUE	2	145183851	0.0129	8.28133e-12	130644	Schizophrenia || id:ieu-b-5102	TRUE	TRUE	TRUE	5.42798e-09	0.00183249	239.84
rs13195636	C	A	C	A	-0.210504	0.00712245	0.091	0.0500002	FALSE	FALSE	FALSE	finngen_R10_J10_COPD	6	27541714	0.0244574	358369	0.770884	COPD || id:finngen_R10_J10_COPD	TRUE	6	27509493	0.0159	6.54636e-40	130644	Schizophrenia || id:ieu-b-5102	TRUE	TRUE	TRUE	5.0784e-29	0.00733088	964.793
rs13233308	T	C	T	C	-0.0487044	-0.001835	0.484	0.485311	FALSE	FALSE	FALSE	finngen_R10_J10_COPD	7	87615644	0.0107475	358369	0.864431	COPD || id:finngen_R10_J10_COPD	TRUE	7	87244960	0.0086	1.749e-08	130644	Schizophrenia || id:ieu-b-5102	TRUE	TRUE	TRUE	1.93901e-06	0.00118484	154.974
rs132582	T	C	T	C	-0.0509972	-0.0178913	0.545	0.507711	FALSE	FALSE	FALSE	finngen_R10_J10_COPD	22	39592170	0.0107665	358369	0.0965606	COPD || id:finngen_R10_J10_COPD	TRUE	22	39988175	0.0086	3.25897e-09	130644	Schizophrenia || id:ieu-b-5102	TRUE	TRUE	TRUE	2.47336e-05	0.00128982	168.723
rs1427633	C	G	C	G	-0.0483043	0.00121337	0.593	0.586116	FALSE	TRUE	FALSE	finngen_R10_J10_COPD	4	167052991	0.0109312	358369	0.911615	COPD || id:finngen_R10_J10_COPD	TRUE	4	167974142	0.0088	4.09704e-08	130644	Schizophrenia || id:ieu-b-5102	TRUE	TRUE	TRUE	3.45945e-06	0.00112629	147.307
rs1430894	T	C	T	C	0.0532953	0.0128106	0.483	0.5651	FALSE	FALSE	FALSE	finngen_R10_J10_COPD	3	17827267	0.0108071	358369	0.235864	COPD || id:finngen_R10_J10_COPD	TRUE	3	17868759	0.0086	6.15404e-10	130644	Schizophrenia || id:ieu-b-5102	TRUE	TRUE	TRUE	2.70333e-06	0.00141855	185.586
rs145071536	C	T	C	T	0.0851005	-0.00420782	0.192	0.168508	FALSE	FALSE	FALSE	finngen_R10_J10_COPD	1	243629710	0.0144355	358369	0.770676	COPD || id:finngen_R10_J10_COPD	TRUE	1	243793012	0.012	1.6151e-12	130644	Schizophrenia || id:ieu-b-5102	TRUE	TRUE	TRUE	3.22186e-09	0.00224702	294.216
rs1451488	G	A	G	A	0.0708947	0.0129826	0.555	0.6193	FALSE	FALSE	FALSE	finngen_R10_J10_COPD	2	199125384	0.0110733	358369	0.241023	COPD || id:finngen_R10_J10_COPD	TRUE	2	199990107	0.0087	4.47198e-16	130644	Schizophrenia || id:ieu-b-5102	TRUE	TRUE	TRUE	1.899e-10	0.00248262	325.142
rs149165	G	T	G	T	-0.0481995	-0.00934073	0.446	0.425803	FALSE	FALSE	FALSE	finngen_R10_J10_COPD	16	58625403	0.0108937	358369	0.391201	COPD || id:finngen_R10_J10_COPD	TRUE	16	58659307	0.0087	3.00497e-08	130644	Schizophrenia || id:ieu-b-5102	TRUE	TRUE	TRUE	1.71302e-05	0.00114805	150.156
rs1604060	G	A	G	A	0.0772051	0.02167	0.885	0.793253	FALSE	FALSE	FALSE	finngen_R10_J10_COPD	3	118053189	0.0133038	358369	0.103343	COPD || id:finngen_R10_J10_COPD	TRUE	3	117772036	0.014	3.24101e-08	130644	Schizophrenia || id:ieu-b-5102	TRUE	TRUE	TRUE	0.000104981	0.00121329	158.699
rs1611236	A	G	A	G	-0.0551035	0.00398474	0.314	0.223905	FALSE	FALSE	FALSE	finngen_R10_J10_COPD	6	29780913	0.0128668	358369	0.756796	COPD || id:finngen_R10_J10_COPD	TRUE	6	29748690	0.0096	8.47403e-09	130644	Schizophrenia || id:ieu-b-5102	TRUE	TRUE	TRUE	1.99962e-06	0.0013081	171.117
rs1615350	T	C	T	C	-0.0736036	-0.0267375	0.744	0.78786	FALSE	FALSE	FALSE	finngen_R10_J10_COPD	12	123165788	0.0132067	358369	0.0429141	COPD || id:finngen_R10_J10_COPD	TRUE	12	123650335	0.0098	4.91813e-14	130644	Schizophrenia || id:ieu-b-5102	TRUE	TRUE	TRUE	7.34118e-08	0.00206367	270.16
rs167924	G	A	G	A	0.0501992	0.00309302	0.631	0.582807	FALSE	FALSE	FALSE	finngen_R10_J10_COPD	3	107660990	0.0108808	358369	0.776208	COPD || id:finngen_R10_J10_COPD	TRUE	3	107379837	0.009	2.339e-08	130644	Schizophrenia || id:ieu-b-5102	TRUE	TRUE	TRUE	3.69715e-06	0.00117349	153.487
rs16851048	C	T	C	T	0.0744973	0.0150986	0.195	0.147363	FALSE	FALSE	FALSE	finngen_R10_J10_COPD	1	177306870	0.0151742	358369	0.319728	COPD || id:finngen_R10_J10_COPD	TRUE	1	177276006	0.0107	4.14859e-12	130644	Schizophrenia || id:ieu-b-5102	TRUE	TRUE	TRUE	5.1649e-08	0.00174237	228.025
rs16867571	G	A	G	A	-0.0657035	-0.0186585	0.235	0.218632	FALSE	FALSE	FALSE	finngen_R10_J10_COPD	5	89447402	0.0130724	358369	0.153489	COPD || id:finngen_R10_J10_COPD	TRUE	5	88743219	0.0104	2.67602e-10	130644	Schizophrenia || id:ieu-b-5102	TRUE	TRUE	TRUE	3.00806e-06	0.00155216	203.092
rs17194490	T	G	T	G	0.0781994	0.00843699	0.161	0.14057	FALSE	FALSE	FALSE	finngen_R10_J10_COPD	3	2506102	0.0154334	358369	0.584604	COPD || id:finngen_R10_J10_COPD	TRUE	3	2547786	0.0116	1.79515e-11	130644	Schizophrenia || id:ieu-b-5102	TRUE	TRUE	TRUE	4.06307e-08	0.00165206	216.185
rs17731	A	G	A	G	0.0523992	0.0245717	0.365	0.263952	FALSE	FALSE	FALSE	finngen_R10_J10_COPD	10	3779369	0.0121731	358369	0.0435361	COPD || id:finngen_R10_J10_COPD	TRUE	10	3821561	0.0089	4.36999e-09	130644	Schizophrenia || id:ieu-b-5102	TRUE	TRUE	TRUE	6.42695e-05	0.00127276	166.488
rs1860002	T	C	T	C	-0.0837987	-0.0101802	0.543	0.553342	FALSE	FALSE	FALSE	finngen_R10_J10_COPD	12	2304637	0.0108549	358369	0.348323	COPD || id:finngen_R10_J10_COPD	TRUE	12	2413803	0.0087	1.03896e-21	130644	Schizophrenia || id:ieu-b-5102	TRUE	TRUE	TRUE	8.50096e-15	0.00348514	456.898
rs1881046	T	G	T	G	-0.0507026	0.00161478	0.34	0.295621	FALSE	FALSE	FALSE	finngen_R10_J10_COPD	2	155979281	0.0117737	358369	0.890912	COPD || id:finngen_R10_J10_COPD	TRUE	2	156835793	0.0092	3.39203e-08	130644	Schizophrenia || id:ieu-b-5102	TRUE	TRUE	TRUE	3.37116e-06	0.00115375	150.903
rs1901512	C	T	C	T	-0.058401	-0.00389712	0.699	0.729019	FALSE	FALSE	FALSE	finngen_R10_J10_COPD	5	102388171	0.0121286	358369	0.74797	COPD || id:finngen_R10_J10_COPD	TRUE	5	101723875	0.0094	5.72295e-10	130644	Schizophrenia || id:ieu-b-5102	TRUE	TRUE	TRUE	2.57379e-07	0.00143521	187.768
rs1915019	G	A	G	A	-0.0570984	-0.00851247	0.75	0.78556	FALSE	FALSE	FALSE	finngen_R10_J10_COPD	8	88271460	0.0130954	358369	0.515669	COPD || id:finngen_R10_J10_COPD	TRUE	8	89283689	0.0098	6.574e-09	130644	Schizophrenia || id:ieu-b-5102	TRUE	TRUE	TRUE	3.29497e-06	0.00122259	159.916
rs2078266	G	A	G	A	-0.0696007	-0.00999023	0.829	0.834309	FALSE	FALSE	FALSE	finngen_R10_J10_COPD	9	135487010	0.0147402	358369	0.497926	COPD || id:finngen_R10_J10_COPD	TRUE	9	138378856	0.0126	2.94097e-08	130644	Schizophrenia || id:ieu-b-5102	TRUE	TRUE	TRUE	1.19628e-05	0.00137343	179.675
rs215412	A	G	A	G	0.0577033	0.00231598	0.328	0.343976	FALSE	FALSE	FALSE	finngen_R10_J10_COPD	4	23421963	0.0113286	358369	0.838012	COPD || id:finngen_R10_J10_COPD	TRUE	4	23423586	0.0091	2.69197e-10	130644	Schizophrenia || id:ieu-b-5102	TRUE	TRUE	TRUE	1.02435e-07	0.00146783	192.042
rs2167378	T	C	T	C	-0.0648978	-0.0137164	0.439	0.381895	FALSE	FALSE	FALSE	finngen_R10_J10_COPD	2	199180535	0.0110436	358369	0.214227	COPD || id:finngen_R10_J10_COPD	TRUE	2	200045258	0.0087	7.30466e-14	130644	Schizophrenia || id:ieu-b-5102	TRUE	TRUE	TRUE	9.28068e-09	0.00207452	271.583
rs217336	A	C	A	C	-0.0503033	0.0133819	0.434	0.488265	FALSE	FALSE	FALSE	finngen_R10_J10_COPD	6	83632084	0.0107439	358369	0.212934	COPD || id:finngen_R10_J10_COPD	TRUE	6	84341803	0.0087	8.051e-09	130644	Schizophrenia || id:ieu-b-5102	TRUE	TRUE	TRUE	1.6643e-05	0.00124317	162.612
rs2332700	G	C	G	C	-0.0750982	-0.00905462	0.753	0.729279	FALSE	TRUE	FALSE	finngen_R10_J10_COPD	14	71950609	0.0120681	358369	0.453078	COPD || id:finngen_R10_J10_COPD	TRUE	14	72417326	0.0099	3.87525e-14	130644	Schizophrenia || id:ieu-b-5102	TRUE	TRUE	TRUE	1.02471e-09	0.00209788	274.648
rs2333321	G	A	G	A	-0.0712038	-0.00611024	0.792	0.800456	FALSE	FALSE	FALSE	finngen_R10_J10_COPD	4	175938841	0.0134332	358369	0.64921	COPD || id:finngen_R10_J10_COPD	TRUE	4	176859992	0.0105	1.24796e-11	130644	Schizophrenia || id:ieu-b-5102	TRUE	TRUE	TRUE	2.5508e-08	0.00167042	218.592
rs2381411	C	T	C	T	0.050399	0.00982256	0.402	0.441216	FALSE	FALSE	FALSE	finngen_R10_J10_COPD	9	36319931	0.0108588	358369	0.365692	COPD || id:finngen_R10_J10_COPD	TRUE	9	36319928	0.0088	1.25e-08	130644	Schizophrenia || id:ieu-b-5102	TRUE	TRUE	TRUE	9.20549e-06	0.00122124	159.74
rs2455415	T	C	T	C	0.0494949	0.0230065	0.413	0.367441	FALSE	FALSE	FALSE	finngen_R10_J10_COPD	13	38286560	0.0111356	358369	0.0388258	COPD || id:finngen_R10_J10_COPD	TRUE	13	38860697	0.0088	1.69001e-08	130644	Schizophrenia || id:ieu-b-5102	TRUE	TRUE	TRUE	0.00017912	0.00118779	155.36
rs2696466	G	A	G	A	-0.0611986	0.00298889	0.403	0.37544	FALSE	FALSE	FALSE	finngen_R10_J10_COPD	17	46212466	0.0111323	358369	0.788324	COPD || id:finngen_R10_J10_COPD	TRUE	17	44289832	0.0092	2.63694e-11	130644	Schizophrenia || id:ieu-b-5102	TRUE	TRUE	TRUE	2.76922e-08	0.00180216	235.862
rs2815731	A	C	A	C	-0.0600033	-0.00168744	0.358	0.442769	FALSE	FALSE	FALSE	finngen_R10_J10_COPD	6	72445583	0.0108023	358369	0.875866	COPD || id:finngen_R10_J10_COPD	TRUE	6	73155285	0.0091	4.38834e-11	130644	Schizophrenia || id:ieu-b-5102	TRUE	TRUE	TRUE	2.64253e-08	0.001655	216.571
rs2909457	A	G	A	G	-0.0489997	0.00939705	0.564	0.645243	FALSE	FALSE	FALSE	finngen_R10_J10_COPD	2	161989345	0.0112104	358369	0.401893	COPD || id:finngen_R10_J10_COPD	TRUE	2	162845855	0.0087	1.48201e-08	130644	Schizophrenia || id:ieu-b-5102	TRUE	TRUE	TRUE	1.14398e-05	0.00118082	154.447
rs2999392	T	C	T	C	0.0517987	0.00942959	0.691	0.718726	FALSE	FALSE	FALSE	finngen_R10_J10_COPD	14	51188427	0.0119527	358369	0.430166	COPD || id:finngen_R10_J10_COPD	TRUE	14	51655145	0.0094	3.05e-08	130644	Schizophrenia || id:ieu-b-5102	TRUE	TRUE	TRUE	1.63718e-05	0.00114579	149.86
rs308697	A	C	A	C	-0.0501036	0.00099597	0.436	0.365857	FALSE	FALSE	FALSE	finngen_R10_J10_COPD	3	161769703	0.0111494	358369	0.92882	COPD || id:finngen_R10_J10_COPD	TRUE	3	161487491	0.0087	8.83202e-09	130644	Schizophrenia || id:ieu-b-5102	TRUE	TRUE	TRUE	1.04114e-06	0.00123462	161.493
rs35351411	C	A	C	A	0.0635044	0.00200495	0.544	0.483699	FALSE	FALSE	FALSE	finngen_R10_J10_COPD	15	61579998	0.0107746	358369	0.852381	COPD || id:finngen_R10_J10_COPD	TRUE	15	61872197	0.0087	2.21106e-13	130644	Schizophrenia || id:ieu-b-5102	TRUE	TRUE	TRUE	7.64721e-10	0.00200079	261.911
rs35426637	T	G	T	G	-0.0622985	-0.00574021	0.324	0.347735	FALSE	FALSE	FALSE	finngen_R10_J10_COPD	7	111348537	0.0112942	358369	0.611281	COPD || id:finngen_R10_J10_COPD	TRUE	7	110988593	0.0093	2.1508e-11	130644	Schizophrenia || id:ieu-b-5102	TRUE	TRUE	TRUE	4.46195e-08	0.00170011	222.484
rs35734242	C	T	C	T	0.050704	-0.0185919	0.426	0.453536	FALSE	FALSE	FALSE	finngen_R10_J10_COPD	4	712911	0.0107862	358369	0.0847657	COPD || id:finngen_R10_J10_COPD	TRUE	4	706700	0.0089	1.36801e-08	130644	Schizophrenia || id:ieu-b-5102	TRUE	TRUE	TRUE	6.7218e-05	0.00125729	164.462
rs3739118	A	G	A	G	-0.057004	-0.00832924	0.291	0.280674	FALSE	FALSE	FALSE	finngen_R10_J10_COPD	2	200389046	0.0120318	358369	0.488767	COPD || id:finngen_R10_J10_COPD	TRUE	2	201253769	0.0095	2.36401e-09	130644	Schizophrenia || id:ieu-b-5102	TRUE	TRUE	TRUE	1.76457e-06	0.00134085	175.406
rs3770754	G	C	G	C	-0.052896	0.00196098	0.368	0.419329	FALSE	TRUE	FALSE	finngen_R10_J10_COPD	2	37348238	0.0109043	358369	0.857282	COPD || id:finngen_R10_J10_COPD	TRUE	2	37575381	0.0091	5.35205e-09	130644	Schizophrenia || id:ieu-b-5102	TRUE	TRUE	TRUE	1.0454e-06	0.00130149	170.251
rs3791710	C	T	C	T	-0.0600033	-0.00907069	0.203	0.191692	FALSE	FALSE	FALSE	finngen_R10_J10_COPD	2	211425323	0.0136554	358369	0.506525	COPD || id:finngen_R10_J10_COPD	TRUE	2	212290048	0.0108	3.02002e-08	130644	Schizophrenia || id:ieu-b-5102	TRUE	TRUE	TRUE	1.02123e-05	0.00116502	152.379
rs3802924	C	A	C	A	-0.0736036	0.00876252	0.212	0.288169	FALSE	FALSE	FALSE	finngen_R10_J10_COPD	11	133957838	0.0119072	358369	0.461792	COPD || id:finngen_R10_J10_COPD	TRUE	11	133827733	0.0108	9.58297e-12	130644	Schizophrenia || id:ieu-b-5102	TRUE	TRUE	TRUE	4.93977e-08	0.00181005	236.897
rs4129585	C	A	C	A	-0.0749962	0.0170437	0.562	0.596807	FALSE	FALSE	FALSE	finngen_R10_J10_COPD	8	142231572	0.0109409	358369	0.119283	COPD || id:finngen_R10_J10_COPD	TRUE	8	143312933	0.0087	5.10858e-18	130644	Schizophrenia || id:ieu-b-5102	TRUE	TRUE	TRUE	4.91209e-11	0.00276897	362.749
rs4575535	G	A	G	A	0.0557982	0.00805111	0.704	0.622055	FALSE	FALSE	FALSE	finngen_R10_J10_COPD	16	89492889	0.0111363	358369	0.469703	COPD || id:finngen_R10_J10_COPD	TRUE	16	89559297	0.0096	5.77006e-09	130644	Schizophrenia || id:ieu-b-5102	TRUE	TRUE	TRUE	4.18862e-06	0.00129758	169.739
rs4632195	T	C	T	C	0.0471964	0.00897663	0.52	0.468738	FALSE	FALSE	FALSE	finngen_R10_J10_COPD	18	53220378	0.0107937	358369	0.405606	COPD || id:finngen_R10_J10_COPD	TRUE	18	50746748	0.0086	4.58596e-08	130644	Schizophrenia || id:ieu-b-5102	TRUE	TRUE	TRUE	1.97251e-05	0.00111197	145.431
rs4653164	T	C	T	C	0.0511038	0.00916293	0.668	0.607157	FALSE	FALSE	FALSE	finngen_R10_J10_COPD	1	36161941	0.0109719	358369	0.403644	COPD || id:finngen_R10_J10_COPD	TRUE	1	36627542	0.0092	3.07603e-08	130644	Schizophrenia || id:ieu-b-5102	TRUE	TRUE	TRUE	1.53664e-05	0.00115838	151.509
rs4702	A	G	A	G	-0.0843044	-0.0191734	0.56	0.528985	FALSE	FALSE	FALSE	finngen_R10_J10_COPD	15	90883330	0.0107919	358369	0.0756275	COPD || id:finngen_R10_J10_COPD	TRUE	15	91426560	0.0089	2.79383e-21	130644	Schizophrenia || id:ieu-b-5102	TRUE	TRUE	TRUE	6.49226e-13	0.00350244	459.175
rs4766428	T	C	T	C	0.0750038	-0.0129296	0.441	0.440491	FALSE	FALSE	FALSE	finngen_R10_J10_COPD	12	110285440	0.0109141	358369	0.236151	COPD || id:finngen_R10_J10_COPD	TRUE	12	110723245	0.0089	3.93097e-17	130644	Schizophrenia || id:ieu-b-5102	TRUE	TRUE	TRUE	4.07346e-11	0.00277362	363.359
rs4779050	G	T	G	T	-0.0579953	0.0113754	0.633	0.587864	FALSE	FALSE	FALSE	finngen_R10_J10_COPD	15	82699986	0.0108995	358369	0.296643	COPD || id:finngen_R10_J10_COPD	TRUE	15	83368738	0.0089	7.27445e-11	130644	Schizophrenia || id:ieu-b-5102	TRUE	TRUE	TRUE	4.68886e-07	0.00156274	204.478
rs4812325	A	G	A	G	0.0719042	-0.0105871	0.616	0.617977	FALSE	FALSE	FALSE	finngen_R10_J10_COPD	20	38856815	0.011051	358369	0.338053	COPD || id:finngen_R10_J10_COPD	TRUE	20	37485458	0.0089	8.95983e-16	130644	Schizophrenia || id:ieu-b-5102	TRUE	TRUE	TRUE	1.35858e-10	0.00244597	320.329
rs4921741	G	A	G	A	0.0559991	0.012137	0.261	0.325304	FALSE	FALSE	FALSE	finngen_R10_J10_COPD	8	17213417	0.011494	358369	0.290991	COPD || id:finngen_R10_J10_COPD	TRUE	8	17070926	0.0098	1.20501e-08	130644	Schizophrenia || id:ieu-b-5102	TRUE	TRUE	TRUE	1.3883e-05	0.0012097	158.229
rs498591	T	A	T	A	0.0724954	0.023201	0.146	0.147018	FALSE	TRUE	FALSE	finngen_R10_J10_COPD	9	14509107	0.0151781	358369	0.126368	COPD || id:finngen_R10_J10_COPD	TRUE	9	14509105	0.0121	2.11398e-09	130644	Schizophrenia || id:ieu-b-5102	TRUE	TRUE	TRUE	1.43363e-05	0.00131057	171.441
rs500102	C	T	C	T	-0.0517002	0.000302572	0.591	0.538536	FALSE	FALSE	FALSE	finngen_R10_J10_COPD	9	74743829	0.0107852	358369	0.977619	COPD || id:finngen_R10_J10_COPD	TRUE	9	77358745	0.0088	4.87102e-09	130644	Schizophrenia || id:ieu-b-5102	TRUE	TRUE	TRUE	5.31301e-07	0.00129219	169.032
rs505061	A	C	A	C	0.0534957	0.00160641	0.488	0.465063	FALSE	FALSE	FALSE	finngen_R10_J10_COPD	9	22767165	0.0107882	358369	0.881628	COPD || id:finngen_R10_J10_COPD	TRUE	9	22767164	0.0086	5.80403e-10	130644	Schizophrenia || id:ieu-b-5102	TRUE	TRUE	TRUE	1.53898e-07	0.00143007	187.095
rs56205728	A	G	A	G	0.0630037	0.00270554	0.287	0.239084	FALSE	FALSE	FALSE	finngen_R10_J10_COPD	15	40275036	0.0127215	358369	0.831581	COPD || id:finngen_R10_J10_COPD	TRUE	15	40567237	0.0097	1.007e-10	130644	Schizophrenia || id:ieu-b-5102	TRUE	TRUE	TRUE	5.03473e-08	0.00162455	212.58
rs56335113	G	A	G	A	-0.064701	0.00793193	0.697	0.705283	FALSE	FALSE	FALSE	finngen_R10_J10_COPD	1	29954792	0.0117709	358369	0.5004	COPD || id:finngen_R10_J10_COPD	TRUE	1	30427639	0.0094	6.01728e-12	130644	Schizophrenia || id:ieu-b-5102	TRUE	TRUE	TRUE	2.9618e-08	0.00176818	231.408
rs5751191	C	T	C	T	0.0655951	-0.0109746	0.501	0.575487	FALSE	FALSE	FALSE	finngen_R10_J10_COPD	22	41974987	0.0108371	358369	0.311209	COPD || id:finngen_R10_J10_COPD	TRUE	22	42370991	0.0086	3.004e-14	130644	Schizophrenia || id:ieu-b-5102	TRUE	TRUE	TRUE	1.9069e-09	0.00215135	281.663
rs6001259	T	C	T	C	0.1915	-0.0102724	0.016	0.0440164	FALSE	FALSE	FALSE	finngen_R10_J10_COPD	22	38851745	0.0264213	358369	0.697429	COPD || id:finngen_R10_J10_COPD	TRUE	22	39247750	0.0348	3.69598e-08	126538	Schizophrenia || id:ieu-b-5102	TRUE	TRUE	TRUE	5.84567e-06	0.00115474	146.285
rs6010045	C	T	C	T	0.0548998	0.0102511	0.698	0.783912	FALSE	FALSE	FALSE	finngen_R10_J10_COPD	22	50664663	0.0130793	358369	0.433178	COPD || id:finngen_R10_J10_COPD	TRUE	22	51103091	0.0095	7.44492e-09	130263	Schizophrenia || id:ieu-b-5102	TRUE	TRUE	TRUE	5.51566e-06	0.00127067	165.73
rs60135207	T	G	T	G	-0.0495994	-0.0125175	0.415	0.394748	FALSE	FALSE	FALSE	finngen_R10_J10_COPD	3	71514626	0.0109898	358369	0.254698	COPD || id:finngen_R10_J10_COPD	TRUE	3	71563777	0.0088	1.52598e-08	130644	Schizophrenia || id:ieu-b-5102	TRUE	TRUE	TRUE	2.27445e-05	0.0011945	156.239
rs61937595	T	C	T	C	-0.130098	0.00276415	0.092	0.140704	FALSE	FALSE	FALSE	finngen_R10_J10_COPD	12	57289173	0.0155465	358369	0.858881	COPD || id:finngen_R10_J10_COPD	TRUE	12	57682956	0.0162	1.1471e-15	130644	Schizophrenia || id:ieu-b-5102	TRUE	TRUE	TRUE	1.18252e-11	0.00282778	370.474
rs62018952	C	T	C	T	0.0584027	-0.0220175	0.726	0.842697	FALSE	FALSE	FALSE	finngen_R10_J10_COPD	15	43788539	0.0147672	358369	0.135968	COPD || id:finngen_R10_J10_COPD	TRUE	15	44080737	0.0097	1.94102e-09	130644	Schizophrenia || id:ieu-b-5102	TRUE	TRUE	TRUE	1.16857e-05	0.00135701	177.523
rs62183855	C	A	C	A	-0.0660967	-0.00920746	0.192	0.0731688	FALSE	FALSE	FALSE	finngen_R10_J10_COPD	2	172091721	0.0205175	358369	0.653604	COPD || id:finngen_R10_J10_COPD	TRUE	2	172956449	0.0111	2.65797e-09	130644	Schizophrenia || id:ieu-b-5102	TRUE	TRUE	TRUE	1.14247e-06	0.00135551	177.327
rs634940	T	G	T	G	0.0663962	0.00674383	0.252	0.21242	FALSE	FALSE	FALSE	finngen_R10_J10_COPD	6	92367782	0.013116	358369	0.607135	COPD || id:finngen_R10_J10_COPD	TRUE	6	93077500	0.0099	1.78402e-11	130644	Schizophrenia || id:ieu-b-5102	TRUE	TRUE	TRUE	4.36922e-08	0.00166195	217.482
rs6482437	C	A	C	A	0.0989036	-0.00579827	0.888	0.863639	FALSE	FALSE	FALSE	finngen_R10_J10_COPD	10	18437397	0.0157102	358369	0.712071	COPD || id:finngen_R10_J10_COPD	TRUE	10	18726326	0.0142	3.32583e-12	130644	Schizophrenia || id:ieu-b-5102	TRUE	TRUE	TRUE	7.86342e-09	0.00194574	254.691
rs6538539	T	G	T	G	-0.0567961	-0.0118793	0.549	0.488278	FALSE	FALSE	FALSE	finngen_R10_J10_COPD	12	94801517	0.0107408	358369	0.268728	COPD || id:finngen_R10_J10_COPD	TRUE	12	95195293	0.0086	4.42792e-11	130644	Schizophrenia || id:ieu-b-5102	TRUE	TRUE	TRUE	3.74234e-07	0.00159741	209.022
rs6546857	G	A	G	A	0.0603978	0.0270834	0.232	0.219847	FALSE	FALSE	FALSE	finngen_R10_J10_COPD	2	73610828	0.0129471	358369	0.0364519	COPD || id:finngen_R10_J10_COPD	TRUE	2	73837955	0.0102	2.74397e-09	130644	Schizophrenia || id:ieu-b-5102	TRUE	TRUE	TRUE	6.6747e-05	0.00129993	170.047
rs6549963	C	T	C	T	-0.0483043	0.00164387	0.416	0.405414	FALSE	FALSE	FALSE	finngen_R10_J10_COPD	3	30003287	0.0109519	358369	0.880686	COPD || id:finngen_R10_J10_COPD	TRUE	3	30044778	0.0088	4.30804e-08	130644	Schizophrenia || id:ieu-b-5102	TRUE	TRUE	TRUE	3.8142e-06	0.00113373	148.28
rs6673880	G	A	G	A	0.062301	0.00667299	0.495	0.576553	FALSE	FALSE	FALSE	finngen_R10_J10_COPD	1	2441729	0.0109266	358369	0.54139	COPD || id:finngen_R10_J10_COPD	TRUE	1	2373168	0.0091	7.19449e-12	130644	Schizophrenia || id:ieu-b-5102	TRUE	TRUE	TRUE	2.94284e-08	0.00194051	254.005
rs6715366	A	G	A	G	0.0540972	-4.284e-05	0.267	0.273762	FALSE	FALSE	FALSE	finngen_R10_J10_COPD	2	2323523	0.0120329	358369	0.997159	COPD || id:finngen_R10_J10_COPD	TRUE	2	2327295	0.0097	2.49201e-08	130644	Schizophrenia || id:ieu-b-5102	TRUE	TRUE	TRUE	1.82185e-06	0.0011455	149.822
rs6721531	T	A	T	A	-0.0517002	-0.0235712	0.341	0.179303	FALSE	TRUE	FALSE	finngen_R10_J10_COPD	2	79199729	0.0139858	358369	0.0919158	COPD || id:finngen_R10_J10_COPD	TRUE	2	79426855	0.0091	1.46801e-08	130644	Schizophrenia || id:ieu-b-5102	TRUE	TRUE	TRUE	6.54484e-05	0.00120131	157.13
rs6798742	G	A	G	A	0.0610991	0.00745849	0.307	0.307579	FALSE	FALSE	FALSE	finngen_R10_J10_COPD	3	63918083	0.0116138	358369	0.520739	COPD || id:finngen_R10_J10_COPD	TRUE	3	63903759	0.0093	4.56878e-11	130644	Schizophrenia || id:ieu-b-5102	TRUE	TRUE	TRUE	1.21058e-07	0.00158844	207.847
rs6943762	C	T	C	T	-0.105098	-0.0140359	0.13	0.126711	FALSE	FALSE	FALSE	finngen_R10_J10_COPD	7	86773947	0.0162024	358369	0.386332	COPD || id:finngen_R10_J10_COPD	TRUE	7	86403263	0.0132	1.56892e-15	130644	Schizophrenia || id:ieu-b-5102	TRUE	TRUE	TRUE	1.91989e-10	0.00249851	327.228
rs6974218	C	A	C	A	-0.0548953	0.00499598	0.382	0.488136	FALSE	FALSE	FALSE	finngen_R10_J10_COPD	7	110415943	0.0107938	358369	0.643468	COPD || id:finngen_R10_J10_COPD	TRUE	7	110056000	0.0089	6.80393e-10	130644	Schizophrenia || id:ieu-b-5102	TRUE	TRUE	TRUE	4.63845e-07	0.00142283	186.146
rs6984242	A	G	A	G	-0.0546965	-0.0134713	0.6	0.570251	FALSE	FALSE	FALSE	finngen_R10_J10_COPD	8	59787910	0.0108611	358369	0.214857	COPD || id:finngen_R10_J10_COPD	TRUE	8	60700469	0.0087	3.85496e-10	130644	Schizophrenia || id:ieu-b-5102	TRUE	TRUE	TRUE	2.13032e-06	0.00143602	187.874
rs7112616	C	T	C	T	-0.0522034	-0.00812798	0.498	0.467213	FALSE	FALSE	FALSE	finngen_R10_J10_COPD	11	130935439	0.0107927	358369	0.451391	COPD || id:finngen_R10_J10_COPD	TRUE	11	130805334	0.0086	1.51702e-09	130644	Schizophrenia || id:ieu-b-5102	TRUE	TRUE	TRUE	1.5327e-06	0.00136258	178.252
rs7113199	C	A	C	A	-0.0522983	0.0085945	0.704	0.68466	FALSE	FALSE	FALSE	finngen_R10_J10_COPD	11	134377293	0.0115273	358369	0.455925	COPD || id:finngen_R10_J10_COPD	TRUE	11	134247187	0.0094	2.80098e-08	130644	Schizophrenia || id:ieu-b-5102	TRUE	TRUE	TRUE	1.20179e-05	0.00113991	149.09
rs7251	G	C	G	C	-0.0641009	-0.0209479	0.328	0.268092	FALSE	TRUE	FALSE	finngen_R10_J10_COPD	19	49659652	0.0121297	358369	0.0841686	COPD || id:finngen_R10_J10_COPD	TRUE	19	50162909	0.0094	8.29278e-12	130644	Schizophrenia || id:ieu-b-5102	TRUE	TRUE	TRUE	7.62587e-07	0.00181135	237.067
rs72802868	T	G	T	G	-0.0691995	-0.0187872	0.294	0.296384	FALSE	FALSE	FALSE	finngen_R10_J10_COPD	5	152855655	0.0117433	358369	0.109636	COPD || id:finngen_R10_J10_COPD	TRUE	5	152235215	0.0096	4.55407e-13	130644	Schizophrenia || id:ieu-b-5102	TRUE	TRUE	TRUE	9.1213e-08	0.00198787	260.217
rs728055	A	T	A	T	-0.0673969	0.0140537	0.358	0.34793	FALSE	TRUE	FALSE	finngen_R10_J10_COPD	7	137387785	0.0112435	358369	0.211322	COPD || id:finngen_R10_J10_COPD	TRUE	7	137072531	0.009	8.84912e-14	130644	Schizophrenia || id:ieu-b-5102	TRUE	TRUE	TRUE	8.20809e-09	0.00208799	273.35
rs72943392	C	G	C	G	0.0534957	-0.005866	0.289	0.314735	FALSE	TRUE	FALSE	finngen_R10_J10_COPD	11	81467796	0.0115596	358369	0.611833	COPD || id:finngen_R10_J10_COPD	TRUE	11	81178838	0.0096	2.39299e-08	130644	Schizophrenia || id:ieu-b-5102	TRUE	TRUE	TRUE	6.54758e-06	0.00117608	153.826
rs72986630	T	C	T	C	0.112296	-0.0123326	0.068	0.0615563	FALSE	FALSE	FALSE	finngen_R10_J10_COPD	19	11738921	0.022564	358369	0.584682	COPD || id:finngen_R10_J10_COPD	TRUE	19	11849736	0.0179	3.59402e-10	130644	Schizophrenia || id:ieu-b-5102	TRUE	TRUE	TRUE	3.62359e-07	0.00159839	209.151
rs73292401	A	T	A	T	0.0676045	-0.00837645	0.192	0.157414	FALSE	TRUE	FALSE	finngen_R10_J10_COPD	17	12972591	0.0147316	358369	0.569625	COPD || id:finngen_R10_J10_COPD	TRUE	17	12875908	0.0109	5.47999e-10	130644	Schizophrenia || id:ieu-b-5102	TRUE	TRUE	TRUE	5.29395e-07	0.00141806	185.521
rs7515363	T	C	T	C	-0.0535029	-0.0060209	0.619	0.571886	FALSE	FALSE	FALSE	finngen_R10_J10_COPD	1	200445831	0.010836	358369	0.578458	COPD || id:finngen_R10_J10_COPD	TRUE	1	200414959	0.0089	1.83599e-09	130644	Schizophrenia || id:ieu-b-5102	TRUE	TRUE	TRUE	1.18083e-06	0.00135021	176.632
rs7575796	G	A	G	A	-0.0963006	0.0139948	0.094	0.22736	FALSE	FALSE	FALSE	finngen_R10_J10_COPD	2	97080789	0.0130775	358369	0.284556	COPD || id:finngen_R10_J10_COPD	TRUE	2	97746526	0.0172	2.065e-08	130644	Schizophrenia || id:ieu-b-5102	TRUE	TRUE	TRUE	2.23865e-05	0.00157959	206.687
rs7634476	G	A	G	A	0.0577033	-0.00643078	0.586	0.462212	FALSE	FALSE	FALSE	finngen_R10_J10_COPD	3	136679545	0.0107598	358369	0.550062	COPD || id:finngen_R10_J10_COPD	TRUE	3	136398387	0.0088	5.46261e-11	130644	Schizophrenia || id:ieu-b-5102	TRUE	TRUE	TRUE	1.13214e-07	0.00161558	211.405
rs7647398	T	C	T	C	-0.0774979	0.012339	0.2	0.136497	FALSE	FALSE	FALSE	finngen_R10_J10_COPD	3	181015362	0.015573	358369	0.428168	COPD || id:finngen_R10_J10_COPD	TRUE	3	180733150	0.0109	1.07399e-12	130644	Schizophrenia || id:ieu-b-5102	TRUE	TRUE	TRUE	1.37419e-08	0.0019219	251.564
rs778371	G	A	G	A	0.0806029	0.00677051	0.286	0.270178	FALSE	FALSE	FALSE	finngen_R10_J10_COPD	2	232878399	0.012059	358369	0.574491	COPD || id:finngen_R10_J10_COPD	TRUE	2	233743109	0.0095	1.49486e-17	130644	Schizophrenia || id:ieu-b-5102	TRUE	TRUE	TRUE	3.11598e-12	0.00265336	347.562
rs7798283	G	T	G	T	-0.074003	0.00793306	0.133	0.106077	FALSE	FALSE	FALSE	finngen_R10_J10_COPD	7	133443373	0.0174306	358369	0.649021	COPD || id:finngen_R10_J10_COPD	TRUE	7	133128127	0.0134	3.48698e-08	130644	Schizophrenia || id:ieu-b-5102	TRUE	TRUE	TRUE	7.047e-06	0.00126299	165.208
rs79210963	C	T	C	T	0.0856015	-0.017359	0.108	0.105175	FALSE	FALSE	FALSE	finngen_R10_J10_COPD	7	24678350	0.0175637	358369	0.322985	COPD || id:finngen_R10_J10_COPD	TRUE	7	24717969	0.0137	4.142e-10	130644	Schizophrenia || id:ieu-b-5102	TRUE	TRUE	TRUE	1.31288e-06	0.00141183	184.705
rs79445414	C	T	C	T	0.1234	-0.00195133	0.04	0.0694036	FALSE	FALSE	FALSE	finngen_R10_J10_COPD	8	34006043	0.0215103	358369	0.927718	COPD || id:finngen_R10_J10_COPD	TRUE	8	33863561	0.0222	2.79801e-08	130644	Schizophrenia || id:ieu-b-5102	TRUE	TRUE	TRUE	2.46041e-06	0.00116948	152.962
rs8055219	A	G	A	G	0.0665031	-0.0184338	0.229	0.235125	FALSE	FALSE	FALSE	finngen_R10_J10_COPD	16	13659527	0.0127123	358369	0.147038	COPD || id:finngen_R10_J10_COPD	TRUE	16	13753384	0.0101	5.69246e-11	130644	Schizophrenia || id:ieu-b-5102	TRUE	TRUE	TRUE	1.02444e-06	0.00156172	204.346
rs8138941	A	G	A	G	0.0580953	-0.0169425	0.204	0.171111	FALSE	FALSE	FALSE	finngen_R10_J10_COPD	22	49897030	0.0142151	358369	0.233312	COPD || id:finngen_R10_J10_COPD	TRUE	22	50290678	0.0106	4.46396e-08	130644	Schizophrenia || id:ieu-b-5102	TRUE	TRUE	TRUE	4.59001e-05	0.00109611	143.355
rs9304548	A	C	A	C	-0.0567016	0.00869933	0.748	0.730119	FALSE	FALSE	FALSE	finngen_R10_J10_COPD	18	29920994	0.0121612	358369	0.474404	COPD || id:finngen_R10_J10_COPD	TRUE	18	27500959	0.01	1.59401e-08	130644	Schizophrenia || id:ieu-b-5102	TRUE	TRUE	TRUE	7.32351e-06	0.00121206	158.538
rs9318627	C	A	C	A	-0.0611986	-0.0119015	0.4	0.346697	FALSE	FALSE	FALSE	finngen_R10_J10_COPD	13	79355944	0.0112688	358369	0.290902	COPD || id:finngen_R10_J10_COPD	TRUE	13	79930079	0.0088	4.35211e-12	130644	Schizophrenia || id:ieu-b-5102	TRUE	TRUE	TRUE	6.40483e-08	0.00179773	235.282
rs9454727	G	A	G	A	-0.054403	0.0126016	0.273	0.283978	FALSE	FALSE	FALSE	finngen_R10_J10_COPD	6	69293497	0.0119194	358369	0.290404	COPD || id:finngen_R10_J10_COPD	TRUE	6	70003389	0.0098	3.34996e-08	130644	Schizophrenia || id:ieu-b-5102	TRUE	TRUE	TRUE	2.60357e-05	0.00117482	153.662
rs9461916	C	T	C	T	0.0532953	0.0141321	0.594	0.567943	FALSE	FALSE	FALSE	finngen_R10_J10_COPD	6	33829017	0.0109081	358369	0.195125	COPD || id:finngen_R10_J10_COPD	TRUE	6	33796794	0.0088	1.64101e-09	130644	Schizophrenia || id:ieu-b-5102	TRUE	TRUE	TRUE	6.34173e-06	0.00137	179.225
rs9636107	G	A	G	A	0.0698969	0.00427576	0.471	0.460316	FALSE	FALSE	FALSE	finngen_R10_J10_COPD	18	55532886	0.0108036	358369	0.692276	COPD || id:finngen_R10_J10_COPD	TRUE	18	53200117	0.0086	5.11446e-16	130644	Schizophrenia || id:ieu-b-5102	TRUE	TRUE	TRUE	1.45301e-11	0.00243457	318.833
rs9687282	G	T	G	T	0.0525994	0.0197323	0.334	0.299317	FALSE	FALSE	FALSE	finngen_R10_J10_COPD	5	139686403	0.0117299	358369	0.0925252	COPD || id:finngen_R10_J10_COPD	TRUE	5	139065988	0.0091	7.32808e-09	130644	Schizophrenia || id:ieu-b-5102	TRUE	TRUE	TRUE	4.53354e-05	0.00123087	161.002
rs9876421	T	C	T	C	0.0625033	0.0027429	0.343	0.315113	FALSE	FALSE	FALSE	finngen_R10_J10_COPD	3	36806825	0.0115802	358369	0.812764	COPD || id:finngen_R10_J10_COPD	TRUE	3	36848316	0.0092	9.19179e-12	130644	Schizophrenia || id:ieu-b-5102	TRUE	TRUE	TRUE	1.24707e-08	0.00176074	230.432

## Sheet: Table S8
Table S8. SNP-specific information used by SCZ for COPD analyses (EAS)
SNP	effect_allele.exposure	other_allele.exposure	effect_allele.outcome	other_allele.outcome	beta.exposure	beta.outcome	eaf.exposure	eaf.outcome	remove	palindromic	ambiguous	id.outcome	chr.outcome	pos.outcome	se.outcome	pval.outcome	samplesize.outcome	chr.exposure	pos.exposure	se.exposure	pval.exposure	samplesize.exposure	exposure	mr_keep.exposure	mr_keep	steiger_dir	steiger_pval	R2	F
SCZ-COPD-GBMI
rs12571643	A	G	A	G	-0.126104	-0.0019945	0.42	0.4495	FALSE	FALSE	FALSE	COPD_Bothsex_eas	10	102760520	0.012909	0.8772	329733	10	104520277	0.0174	4.45964e-13	30761	Schizophrenia || id:ieu-b-5101	TRUE	TRUE	TRUE	5.81682e-12	0.00774756	240.168
rs140001745	C	T	C	T	-0.147903	0.00060671	0.171	0.1546	FALSE	FALSE	FALSE	COPD_Bothsex_eas	2	200335108	0.017512	0.9724	329733	2	201199831	0.0232	1.895e-10	30761	Schizophrenia || id:ieu-b-5101	TRUE	TRUE	TRUE	1.16105e-09	0.00620204	191.959
rs1989839	G	A	G	A	0.1089	-0.01842	0.625	0.6071	FALSE	FALSE	FALSE	COPD_Bothsex_eas	3	50341515	0.013304	0.1662	329733	3	50378946	0.0182	2.16701e-09	30761	Schizophrenia || id:ieu-b-5101	TRUE	TRUE	TRUE	1.05533e-07	0.005559	171.945
rs321199	C	T	C	T	-0.106304	0.01331	0.394	0.3711	FALSE	FALSE	FALSE	COPD_Bothsex_eas	7	137347971	0.013512	0.3246	329733	7	137032717	0.0182	5.62704e-09	30761	Schizophrenia || id:ieu-b-5101	TRUE	TRUE	TRUE	1.17537e-07	0.00539632	166.886
rs7992065	A	G	A	G	-0.113597	-0.012575	0.286	0.2693	FALSE	FALSE	FALSE	COPD_Bothsex_eas	13	32188974	0.014178	0.3751	329733	13	32763111	0.0195	5.68303e-09	30761	Schizophrenia || id:ieu-b-5101	TRUE	TRUE	TRUE	1.08886e-07	0.00527021	162.965
SCZ-COPD-Sakaue S
rs12571643	A	G	A	G	-0.126104	-0.0119183	0.42	0.480044	FALSE	FALSE	FALSE	ebi-eas-GCST90018587	10	102760520	0.023314	0.609205	166670	10	104520277	0.0174	4.45964e-13	30761	Schizophrenia || id:ieu-b-5101	TRUE	TRUE	TRUE	1.08124e-10	0.00774756	240.168
rs140001745	C	T	C	T	-0.147903	-0.0109329	0.171	0.144438	FALSE	FALSE	FALSE	ebi-eas-GCST90018587	2	200335108	0.0334031	0.743439	166670	2	201199831	0.0232	1.895e-10	30761	Schizophrenia || id:ieu-b-5101	TRUE	TRUE	TRUE	1.02263e-08	0.00620204	191.959
rs1989839	G	A	G	A	0.1089	-0.0397285	0.625	0.548353	FALSE	FALSE	FALSE	ebi-eas-GCST90018587	3	50341515	0.0233795	0.0892652	166670	3	50378946	0.0182	2.16701e-09	30761	Schizophrenia || id:ieu-b-5101	TRUE	TRUE	TRUE	1.39433e-06	0.005559	171.945
rs2851443	T	C	T	C	-0.130001	0.0256772	0.713	0.76495	FALSE	FALSE	FALSE	ebi-eas-GCST90018587	12	123209703	0.0274795	0.350091	166670	12	123694250	0.0185	2.20597e-12	30761	Schizophrenia || id:ieu-b-5101	TRUE	TRUE	TRUE	1.15859e-09	0.00691663	214.231
rs321199	C	T	C	T	-0.106304	-0.000384453	0.394	0.370137	FALSE	FALSE	FALSE	ebi-eas-GCST90018587	7	137347971	0.0246772	0.98757	166670	7	137032717	0.0182	5.62704e-09	30761	Schizophrenia || id:ieu-b-5101	TRUE	TRUE	TRUE	8.34962e-08	0.00539632	166.886
rs7992065	A	G	A	G	-0.113597	-0.0207104	0.286	0.251153	FALSE	FALSE	FALSE	ebi-eas-GCST90018587	13	32188974	0.0270009	0.443067	166670	13	32763111	0.0195	5.68303e-09	30761	Schizophrenia || id:ieu-b-5101	TRUE	TRUE	TRUE	4.44897e-07	0.00527021	162.965
rs848293	A	G	A	G	-0.102899	-0.00109902	0.485	0.490321	FALSE	FALSE	FALSE	ebi-eas-GCST90018587	2	58155355	0.0233066	0.96239	166670	2	58382490	0.0172	2.40702e-09	30761	Schizophrenia || id:ieu-b-5101	TRUE	TRUE	TRUE	4.32625e-08	0.00528934	163.56

## Sheet: Table S9
Table S9. SNP-specific information used by COPD for SCZ analyses (EAS+EUR)
SNP	effect_allele.exposure	other_allele.exposure	effect_allele.outcome	other_allele.outcome	beta.exposure	beta.outcome	eaf.exposure	eaf.outcome	remove	palindromic	ambiguous	id.outcome	chr	pos	se.outcome	samplesize.outcome	pval.outcome	outcome	mr_keep.outcome	chr.exposure	pos.exposure	se.exposure	pval.exposure	samplesize.exposure	mr_keep.exposure	id.exposure	mr_keep	steiger_dir	steiger_pval	R2	F
EUR-COPD-SCZ
rs1023518	T	G	T	G	0.052684	0.024098	0.284	0.257	FALSE	FALSE	FALSE	ieu-b-5102	5	131793772	0.0099	130644	0.0145801	Schizophrenia || id:ieu-b-5102	TRUE	5	132458080	0.0074621	1.662e-12	995917	TRUE	COPD_Bothsex_eur	TRUE	TRUE	0.907964	0.0011288	49.8466
rs112534719	C	T	C	T	0.16781	-0.0044003	0.02358	0.026	FALSE	FALSE	FALSE	ieu-b-5102	7	117096293	0.0283	129529	0.8761	Schizophrenia || id:ieu-b-5102	TRUE	7	117456239	0.023421	7.778e-13	935597	TRUE	COPD_Bothsex_eur	TRUE	TRUE	0.0186317	0.00129672	51.3363
rs112635299	T	G	T	G	0.18822	0.00920221	0.02004	0.02	FALSE	FALSE	FALSE	ieu-b-5102	14	94838142	0.0331	119030	0.7804	Schizophrenia || id:ieu-b-5102	TRUE	14	94371805	0.025347	1.124e-13	935597	TRUE	COPD_Bothsex_eur	TRUE	TRUE	0.0255625	0.00139145	55.1415
rs12307208	C	T	C	T	-0.064171	0.00839514	0.09872	0.101	FALSE	FALSE	FALSE	ieu-b-5102	12	68117741	0.0146	130644	0.5638	Schizophrenia || id:ieu-b-5102	TRUE	12	67723961	0.011339	1.519e-08	995917	TRUE	COPD_Bothsex_eur	TRUE	TRUE	0.165578	0.000732778	32.0279
rs13141641	C	T	C	T	-0.064073	-0.00269636	0.4527	0.426	FALSE	FALSE	FALSE	ieu-b-5102	4	145506456	0.0088	130644	0.755499	Schizophrenia || id:ieu-b-5102	TRUE	4	144585304	0.006769	2.918e-21	995917	TRUE	COPD_Bothsex_eur	TRUE	TRUE	0.00333269	0.0020343	89.5986
rs2567177	C	A	C	A	0.043086	-0.00950469	0.3617	0.357	FALSE	FALSE	FALSE	ieu-b-5102	18	38450197	0.009	130644	0.2918	Schizophrenia || id:ieu-b-5102	TRUE	18	40870233	0.0074834	8.533e-09	918956	TRUE	COPD_Bothsex_eur	TRUE	TRUE	0.296908	0.000857187	33.1493
rs35631117	T	G	T	G	-0.044116	-0.0107025	0.5407	0.537	FALSE	FALSE	FALSE	ieu-b-5102	4	67804304	0.0086	130644	0.2174	Schizophrenia || id:ieu-b-5102	TRUE	4	66938586	0.006699	4.535e-11	995917	TRUE	COPD_Bothsex_eur	TRUE	TRUE	0.283503	0.000966663	43.3683
rs6011779	T	C	T	C	-0.069817	0.00800193	0.7938	0.8	FALSE	FALSE	FALSE	ieu-b-5102	20	61984317	0.0114	130644	0.479001	Schizophrenia || id:ieu-b-5102	TRUE	20	63352965	0.0083206	4.825e-17	995917	TRUE	COPD_Bothsex_eur	TRUE	TRUE	0.0279925	0.0015957	70.4066
rs62065216	A	G	A	G	0.04386	-0.0034042	0.4436	0.423	FALSE	FALSE	FALSE	ieu-b-5102	17	38218773	0.0089	130644	0.6996	Schizophrenia || id:ieu-b-5102	TRUE	17	40062520	0.0071309	7.712e-10	935597	TRUE	COPD_Bothsex_eur	TRUE	TRUE	0.0727083	0.000949611	37.8311
rs7130588	G	A	G	A	0.038492	0.0163022	0.3342	0.346	FALSE	FALSE	FALSE	ieu-b-5102	11	76270683	0.009	130644	0.0709202	Schizophrenia || id:ieu-b-5102	TRUE	11	76559639	0.0070483	4.731e-08	995917	TRUE	COPD_Bothsex_eur	TRUE	TRUE	0.875529	0.000659358	29.8244
rs77854845	C	T	C	T	-0.058485	-0.023697	0.1316	0.134	FALSE	FALSE	FALSE	ieu-b-5102	4	112371633	0.0131	130644	0.0710804	Schizophrenia || id:ieu-b-5102	TRUE	4	111450477	0.010049	5.879e-09	995917	TRUE	COPD_Bothsex_eur	TRUE	TRUE	0.778631	0.000781798	33.8722
rs9964724	T	C	T	C	-0.047986	-0.0177024	0.7011	0.685	FALSE	FALSE	FALSE	ieu-b-5102	18	35159124	0.0092	130644	0.0557802	Schizophrenia || id:ieu-b-5102	TRUE	18	37579161	0.0072948	4.765e-11	995917	TRUE	COPD_Bothsex_eur	TRUE	TRUE	0.66653	0.000965084	43.2715
EAS-COPD-SCZ
rs11525583	A	G	A	G	0.087734	-0.0330962	0.6348	0.591	FALSE	FALSE	FALSE	ieu-b-5101	12	112261638	0.0178	30761	0.0627307	Schizophrenia || id:ieu-b-5101	TRUE	12	111823834	0.013482	7.65e-11	329733	TRUE	COPD_Bothsex_eas	TRUE	TRUE	0.902408	0.00356889	42.3474
rs1585258	T	G	T	G	0.072144	0.0239034	0.6108	0.59	FALSE	FALSE	FALSE	ieu-b-5101	4	89879196	0.0175	30761	0.1728	Schizophrenia || id:ieu-b-5101	TRUE	4	88958045	0.013204	4.666e-08	329733	TRUE	COPD_Bothsex_eas	TRUE	TRUE	0.772081	0.00247458	29.8531
rs3782888	A	G	A	G	0.088445	0.00190181	0.222	0.198	FALSE	FALSE	FALSE	ieu-b-5101	12	111355606	0.0222	30761	0.9328	Schizophrenia || id:ieu-b-5101	TRUE	12	110917802	0.015734	1.897e-08	329733	TRUE	COPD_Bothsex_eas	TRUE	TRUE	0.118755	0.00270215	31.5986
rs78218185	A	G	A	G	0.13053	-0.043701	0.1106	0.076	FALSE	FALSE	FALSE	ieu-b-5101	6	32432500	0.0376	24254	0.2443	Schizophrenia || id:ieu-b-5101	TRUE	6	32464723	0.021472	1.21e-09	329733	TRUE	COPD_Bothsex_eas	TRUE	TRUE	0.638773	0.00335199	36.9552
rs9391855	T	C	T	C	-0.091581	-0.0320993	0.1839	0.205	FALSE	FALSE	FALSE	ieu-b-5101	6	32149801	0.0238	24254	0.1773	Schizophrenia || id:ieu-b-5101	TRUE	6	32182024	0.015927	8.918e-09	329733	TRUE	COPD_Bothsex_eas	TRUE	TRUE	0.838855	0.00251748	33.063

[truncated: 4 more sheets: Table S10, Table S11, Table S12, Table S13]
